# Supplementary material for: 4-Chloro-N-(3,5-dimethyl­phen­yl)benzene­sulfonamide
Source: Acta Crystallogr Sect E Struct Rep Online. 2011 Jul 23;67(Pt 8):o2102. doi: 10.1107/S1600536811028819 (PMC3213544; doi:10.1107/S1600536811028819)
Supplement: Supplementary file 2 [file e-67-o2102-Isup2.hkl]

# 
# h,k,l, Fc-squared, Fo-squared, sigma(Fo-squared) and status flag 
# 
data_I
_shelx_title ' S48M IN PBCA' 
_shelx_refln_list_code          4 
_shelx_F_calc_maximum      684.88 
_exptl_crystal_F_000      2464.00 
_reflns_d_resolution_high  0.8300 
 
loop_ 
 _symmetry_equiv_pos_as_xyz 
 'x, y, z' 
 '-x+1/2, -y, z+1/2' 
 'x+1/2, -y+1/2, -z' 
 '-x, y+1/2, -z+1/2' 
 '-x, -y, -z' 
 'x-1/2, y, -z-1/2' 
 '-x-1/2, y-1/2, z' 
 'x, -y-1/2, z-1/2' 
 
_cell_length_a    21.9900 
_cell_length_b    10.0470 
_cell_length_c    26.4080 
_cell_angle_alpha  90.000 
_cell_angle_beta   90.000 
_cell_angle_gamma  90.000 
 
_shelx_F_squared_multiplier     1.000 
 
loop_ 
 _refln_index_h 
 _refln_index_k 
 _refln_index_l 
 _refln_F_squared_calc 
 _refln_F_squared_meas 
 _refln_F_squared_sigma 
 _refln_observed_status 
   4   0   0     2630.99     2545.18     77.47 o 
   6   0   0    48103.31    54133.84    384.10 o 
   8   0   0    17868.34    18267.83    177.54 o 
  10   0   0      996.18     1304.77    107.38 o 
  12   0   0    10976.02    11660.76    137.07 o 
  14   0   0      772.92      658.43    131.64 o 
  16   0   0     2066.81     1920.29    157.50 o 
  18   0   0        0.83      201.86    156.96 o 
  20   0   0      709.16      818.27    173.41 o 
  22   0   0     1513.42     1589.44    192.03 o 
  24   0   0        6.34      389.80    181.07 o 
  26   0   0      237.15      119.38    195.37 o 
   2   1   0      929.91      755.66     65.72 o 
   4   1   0     1051.27      728.77     33.23 o 
   6   1   0      177.01      197.92     41.08 o 
   8   1   0      752.33      775.83     42.63 o 
  10   1   0       72.98        9.52     44.73 o 
  12   1   0     2704.32     2509.60     55.65 o 
  14   1   0      443.38      242.21     66.23 o 
  16   1   0       52.07      104.98    105.85 o 
  18   1   0      386.89      308.25    116.77 o 
  20   1   0      248.99      165.41    122.92 o 
  22   1   0      418.01      520.61    131.33 o 
  24   1   0      704.31      737.24    185.73 o 
  26   1   0       34.12       51.54    146.14 o 
   0   2   0   469061.00   415106.63   2442.82 o 
   2   2   0     7487.36     5906.32     76.49 o 
   4   2   0     9791.88     7727.84     91.80 o 
   6   2   0      320.70      375.89     36.85 o 
   8   2   0    25444.31    21281.02    252.45 o 
  10   2   0     1403.81     1826.85     47.77 o 
  12   2   0      492.49      256.81     65.59 o 
  14   2   0     2064.73     1929.41    118.85 o 
  16   2   0     1806.30     1673.36     89.12 o 
  18   2   0     1183.00     1150.99    122.19 o 
  20   2   0      579.12      372.38    116.04 o 
  22   2   0      802.00      810.61    134.86 o 
  24   2   0       13.81        2.25    191.04 o 
  26   2   0      329.36      255.37    141.85 o 
   2   3   0    26268.32    21698.22    154.11 o 
   4   3   0       35.40       36.16     37.62 o 
   6   3   0     3472.32     3410.30     47.06 o 
   8   3   0     3984.30     3521.34     43.36 o 
  10   3   0      655.17      992.04     47.20 o 
  12   3   0     2329.50     3143.25     62.57 o 
  14   3   0      287.94      258.01     89.50 o 
  16   3   0       39.60      152.96     84.02 o 
  18   3   0       12.66      -16.68     87.28 o 
  20   3   0      195.65      373.36    144.47 o 
  22   3   0     1126.27     1146.88    136.14 o 
  24   3   0      289.98       21.56    137.41 o 
   0   4   0      194.32      120.72     27.87 o 
   2   4   0      100.11       30.15     30.09 o 
   4   4   0      399.84      457.59     41.02 o 
   6   4   0       34.56      -42.24     47.51 o 
   8   4   0      231.00      148.21     47.87 o 
  10   4   0     1568.92     1719.34     61.54 o 
  12   4   0      161.19      319.71     74.19 o 
  14   4   0     1416.27     1227.63     83.62 o 
  16   4   0     1897.28     2014.41    302.65 o 
  18   4   0      615.61      652.56    117.86 o 
  20   4   0       30.88      -30.15    187.20 o 
  22   4   0       19.37      143.18    192.88 o 
  24   4   0      155.33        8.07    202.64 o 
   2   5   0     2476.86     2582.17     42.00 o 
   4   5   0     4698.31     4195.86     61.04 o 
   6   5   0     1188.22     1086.13     52.24 o 
   8   5   0      394.77      561.87     47.07 o 
  10   5   0       91.24      104.16     70.64 o 
  12   5   0      545.53      285.56    104.10 o 
  14   5   0     2159.15     1901.44    125.42 o 
  16   5   0      723.84      696.34    118.45 o 
  18   5   0       16.10        6.63    114.39 o 
  20   5   0       64.23      102.16    128.23 o 
  22   5   0       13.08       63.36    196.57 o 
   0   6   0       76.58      146.09    128.64 o 
   2   6   0     1893.63     1672.52     96.87 o 
   4   6   0      108.21      466.35    120.07 o 
   6   6   0      129.23      110.79     49.03 o 
   8   6   0     1147.32     1104.36     80.09 o 
  10   6   0     8656.52     7777.13    115.59 o 
  12   6   0       93.48       47.14    111.22 o 
  14   6   0        4.30       77.42    117.19 o 
  16   6   0     4591.99     4713.83    153.29 o 
  18   6   0      161.97       68.68    125.03 o 
  20   6   0       38.33       33.02    129.44 o 
  22   6   0       34.45      284.94    195.75 o 
   2   7   0      294.18      276.11     99.83 o 
   4   7   0      120.27      163.14    103.05 o 
   6   7   0        1.39       28.22     66.51 o 
   8   7   0     4740.47     5313.43    128.55 o 
  10   7   0     2451.81     3059.99    206.70 o 
  12   7   0      868.11     1105.98    193.53 o 
  14   7   0     3020.30     3716.11    207.01 o 
  16   7   0      595.17      671.36    131.34 o 
  18   7   0      512.94      701.75    172.53 o 
  20   7   0      114.79       95.17    291.07 o 
   0   8   0      679.36      537.67    165.90 o 
   2   8   0     4697.65     4481.01    161.72 o 
   4   8   0      141.25      147.71    108.91 o 
   6   8   0      704.49      377.35    181.64 o 
   8   8   0     1292.66     1208.59    188.37 o 
  10   8   0     3019.04     3009.52    212.03 o 
  12   8   0        2.62       74.36    152.25 o 
  14   8   0      100.92      -27.35    106.42 o 
  16   8   0      542.32      448.35    332.11 o 
  18   8   0       39.39       26.43    152.46 o 
   2   9   0      791.35      881.77    118.46 o 
   4   9   0        8.43       61.52    110.67 o 
   6   9   0      311.01      126.69    176.05 o 
   8   9   0     1653.07     1365.76    195.90 o 
  10   9   0      721.35     1357.12    212.22 o 
  12   9   0      619.72      939.63    215.71 o 
  14   9   0     2415.98     2278.74    240.71 o 
  16   9   0      712.64      898.46    206.44 o 
   0  10   0     1898.98     1539.75    189.68 o 
   2  10   0       81.61       58.67    121.47 o 
   4  10   0        1.01      -49.49    183.90 o 
   6  10   0      322.05      213.42    199.62 o 
   8  10   0        1.16     -123.15    205.08 o 
  10  10   0       75.58       35.84    207.03 o 
  12  10   0      150.44      428.88    220.15 o 
  14  10   0       29.20     -216.96    216.96 o 
   2  11   0     1032.74     1368.30    210.58 o 
   4  11   0       12.24     -116.45    194.34 o 
   6  11   0      172.18       96.21    206.32 o 
   8  11   0      382.49      256.24    210.69 o 
  10  11   0        1.93       11.31    214.56 o 
   0  12   0      167.75       53.59    197.26 o 
   2  12   0      142.27      -66.51    204.08 o 
   2   1   1     8382.03     7713.49     57.35 o 
   3   1   1     2769.61     2253.81     28.14 o 
   4   1   1    41874.38    36797.93    258.67 o 
   5   1   1       12.98        1.57     26.45 o 
   6   1   1       66.93       45.93     29.06 o 
   7   1   1    23851.38    20575.26    254.90 o 
   8   1   1     3551.04     3035.09     39.27 o 
   9   1   1     3249.64     3194.44     40.92 o 
  10   1   1    14496.44    12912.50    135.15 o 
  11   1   1    31646.91    28245.24    553.36 o 
  12   1   1     1459.05     1363.69     56.73 o 
  13   1   1     3686.64     3439.14    244.21 o 
  14   1   1     2244.60     2210.86     72.43 o 
  15   1   1     1942.18     2044.01    171.05 o 
  16   1   1      447.38      398.01     75.08 o 
  17   1   1      192.98      237.15     78.55 o 
  18   1   1       47.08       64.67     79.64 o 
  19   1   1     2310.56     2300.18    193.91 o 
  20   1   1      539.92      648.76     98.43 o 
  21   1   1      286.74      431.92     87.32 o 
  22   1   1       34.20       -0.32     88.85 o 
  23   1   1     1602.23     1581.62    101.23 o 
  24   1   1       69.17      233.88     96.54 o 
  25   1   1      245.75      154.96    100.16 o 
  26   1   1       41.36       -0.54    102.36 o 
   0   2   1     2353.66     3206.00    156.37 o 
   1   2   1    18464.78    16443.28    120.75 o 
   2   2   1      209.34      222.78     23.99 o 
   3   2   1     1344.86     1737.62    155.67 o 
   4   2   1    10186.42    10336.96    250.65 o 
   5   2   1      365.60      693.30     52.79 o 
   6   2   1     3895.82     3842.80    114.59 o 
   7   2   1        1.15     1051.23     97.00 o 
   8   2   1      246.28     1593.19    139.31 o 
   9   2   1      832.83      827.22     41.66 o 
  10   2   1     1203.28     1335.24     48.82 o 
  11   2   1      682.79     1544.81    247.78 o 
  12   2   1       12.23       73.09     24.82 o 
  13   2   1      611.73      672.27     45.10 o 
  14   2   1       28.46      253.89     55.96 o 
  15   2   1     2311.70     2807.31    169.36 o 
  16   2   1       67.00      625.04    102.98 o 
  17   2   1      837.83      999.31    135.94 o 
  18   2   1      347.41      488.57    135.08 o 
  19   2   1      145.89      796.53     88.36 o 
  20   2   1      527.78      729.01     85.44 o 
  21   2   1       42.47       -4.06    108.22 o 
  22   2   1       53.67      110.12     91.61 o 
  23   2   1        0.09      278.97     95.84 o 
  24   2   1      314.82      189.91     97.66 o 
  25   2   1       24.51        4.27     98.25 o 
  26   2   1       34.76      144.39    127.78 o 
   1   3   1      436.90      369.56     25.08 o 
   2   3   1    10229.78     7467.39     43.04 o 
   3   3   1    15027.39    12990.80     58.58 o 
   4   3   1     4663.93     4970.17     52.35 o 
   5   3   1     4765.06     4180.93     37.67 o 
   6   3   1      758.65      838.50     27.75 o 
   7   3   1      103.70       78.31     25.96 o 
   8   3   1     1437.59     1710.54     30.52 o 
   9   3   1      467.99      550.83     29.34 o 
  10   3   1     4186.91     3823.02     37.35 o 
  11   3   1     5276.26     4844.46     69.68 o 
  12   3   1      180.18      298.60     37.69 o 
  13   3   1        4.01       29.94     43.67 o 
  14   3   1     1323.95     1085.97     55.58 o 
  15   3   1     1524.49     1180.57     59.94 o 
  16   3   1      145.38      162.39     58.88 o 
  17   3   1      173.69      157.67     61.03 o 
  18   3   1      471.85      498.44     89.73 o 
  19   3   1     1544.71     1353.41     85.50 o 
  20   3   1        0.19       83.51     82.98 o 
  21   3   1       20.20      -66.92     86.59 o 
  22   3   1      118.83       33.42     91.30 o 
  23   3   1      204.53      332.30    113.74 o 
  24   3   1       60.01      117.61    143.67 o 
  25   3   1        0.94     -144.60    149.86 o 
   0   4   1       28.73       58.42     21.96 o 
   1   4   1       65.05       27.04     16.58 o 
   2   4   1     4985.33     4324.48     29.40 o 
   3   4   1     7635.34     6483.15     58.94 o 
   4   4   1     3162.89     2713.69     31.33 o 
   5   4   1     8583.38     7911.23     67.81 o 
   6   4   1      139.83      100.21     29.36 o 
   7   4   1     1553.33     1554.38     32.41 o 
   8   4   1      536.55      309.23     29.59 o 
   9   4   1      125.92      125.38     32.80 o 
  10   4   1     1184.80     1119.60     35.44 o 
  11   4   1     1147.80     1090.33     38.84 o 
  12   4   1     2091.59     2005.16     44.81 o 
  13   4   1       11.00       78.98     47.66 o 
  14   4   1       14.83      -22.08     55.03 o 
  15   4   1      884.54      700.22     67.02 o 
  16   4   1      253.78      268.23     68.40 o 
  17   4   1      135.47      127.40     80.30 o 
  18   4   1        0.83       74.12     90.46 o 
  19   4   1       75.08      -51.60     79.38 o 
  20   4   1        1.04      -13.93    131.86 o 
  21   4   1       20.62      166.90    135.23 o 
  22   4   1       11.98      -29.64    130.96 o 
  23   4   1       58.67      102.93    206.23 o 
  24   4   1       47.09      222.00    145.68 o 
   1   5   1      287.18      666.97     77.31 o 
   2   5   1    17290.67    25145.47    228.79 o 
   3   5   1     3827.13     4954.29    408.98 o 
   4   5   1      251.43      714.55    150.60 o 
   5   5   1     9905.42    12994.78    578.60 o 
   6   5   1     2639.42     2028.95     53.12 o 
   7   5   1      494.01      550.24     36.57 o 
   8   5   1        0.60        4.20     35.23 o 
   9   5   1        0.39      228.28     51.94 o 
  10   5   1       20.66      128.16     56.80 o 
  11   5   1     2945.51     3383.59     82.21 o 
  12   5   1      320.30     1223.87    389.46 o 
  13   5   1      296.19      245.25     89.94 o 
  14   5   1        0.07      549.30    153.23 o 
  15   5   1      426.89      793.43    101.28 o 
  16   5   1       17.09      199.06     83.47 o 
  17   5   1      402.49      270.07     95.34 o 
  18   5   1       10.64       93.79     82.22 o 
  19   5   1       91.76      105.77     90.78 o 
  20   5   1      164.39      242.13    130.01 o 
  21   5   1      156.38      407.29    141.24 o 
  22   5   1       43.44      -19.78    138.31 o 
  23   5   1        0.03      -98.20    140.35 o 
  24   5   1        8.08      253.06    151.05 o 
   0   6   1       30.95       42.93     43.90 o 
   1   6   1       62.22      170.23     28.61 o 
   2   6   1      333.41      296.06     30.71 o 
   3   6   1     3153.89     2905.51     38.14 o 
   4   6   1     2948.66     2832.74     41.49 o 
   5   6   1     2916.60     2596.22     52.92 o 
   6   6   1      193.70      132.46     39.54 o 
   7   6   1      425.94      253.24     40.81 o 
   8   6   1       89.33       52.91     44.46 o 
   9   6   1       34.47       51.39     61.18 o 
  10   6   1       11.09       78.07     63.62 o 
  11   6   1      372.40      296.12     76.33 o 
  12   6   1     1352.50     1443.25     84.95 o 
  13   6   1      293.17      431.18     83.03 o 
  14   6   1      752.97      627.46     85.62 o 
  15   6   1      400.89      320.39     86.40 o 
  16   6   1       12.86      106.65     84.56 o 
  17   6   1        1.27       57.59     84.70 o 
  18   6   1       98.36      228.05     87.55 o 
  19   6   1      157.89       -0.95     88.85 o 
  20   6   1       16.34      121.10     91.42 o 
  21   6   1       66.44      175.94     99.55 o 
  22   6   1        1.08     -192.71    192.71 o 
   1   7   1       28.10       17.59     70.77 o 
   2   7   1     3338.07     2880.95     82.68 o 
   3   7   1       78.25      107.90     70.81 o 
   4   7   1       83.33      149.40     71.96 o 
   5   7   1     1337.46     1037.46     58.91 o 
   6   7   1     2224.59     1739.48     53.37 o 
   7   7   1       80.42       93.64     53.27 o 
   8   7   1      127.59       63.15     67.50 o 
   9   7   1     1454.99     1574.51     67.57 o 
  10   7   1      233.26      220.37     64.46 o 
  11   7   1      952.73      906.37     68.43 o 
  12   7   1       38.61      108.90     66.40 o 
  13   7   1     1886.98     1885.58     77.55 o 
  14   7   1      104.25      264.94     70.97 o 
  15   7   1        5.06       35.10     72.49 o 
  16   7   1        0.20      -49.55    101.96 o 
  17   7   1       78.41      221.89     89.56 o 
  18   7   1        6.69      -48.69     75.62 o 
  19   7   1      106.14      214.08     82.56 o 
  20   7   1      140.87      157.99     85.28 o 
  21   7   1      258.81      460.71    127.45 o 
   0   8   1      110.38       95.27    112.23 o 
   1   8   1      317.48      891.52    248.60 o 
   2   8   1       12.21      695.47    261.58 o 
   3   8   1     1346.19     1682.77    264.43 o 
   4   8   1     1489.60     1400.56    113.91 o 
   5   8   1      273.22      186.03     78.86 o 
   6   8   1       88.23      270.86    126.33 o 
   7   8   1      163.17      141.37    124.30 o 
   8   8   1      773.46      918.75    249.04 o 
   9   8   1      207.17      538.30    305.68 o 
  10   8   1        4.18      245.02    133.43 o 
  11   8   1      278.39      289.78     97.67 o 
  12   8   1      242.41      310.84     72.08 o 
  13   8   1      511.64      274.24     92.97 o 
  14   8   1       85.42      271.78     94.28 o 
  15   8   1        1.29      166.09     98.43 o 
  16   8   1       97.74      161.80    106.87 o 
  17   8   1        0.06      161.56     84.86 o 
  18   8   1       94.01      122.99     94.95 o 
  19   8   1       94.48      329.53     82.78 o 
   1   9   1      648.23      546.28     83.34 o 
   2   9   1       69.46      131.26     82.61 o 
   3   9   1       26.56      -44.23     78.38 o 
   4   9   1       99.66       61.48     79.59 o 
   5   9   1      340.34      395.17    126.94 o 
   6   9   1      177.26      323.12    129.05 o 
   7   9   1      241.90       96.62    126.04 o 
   8   9   1       84.85      257.41    132.06 o 
   9   9   1      288.29      264.81    134.72 o 
  10   9   1        0.48      -40.62    141.80 o 
  11   9   1      127.35      441.56    143.73 o 
  12   9   1       61.31      270.88    164.25 o 
  13   9   1      764.44      708.55    150.50 o 
  14   9   1       32.00      588.28    151.18 o 
  15   9   1        6.98      167.37    145.71 o 
  16   9   1      118.11      226.71    151.07 o 
  17   9   1       34.12      298.46    146.36 o 
   0  10   1      436.89      395.37    131.46 o 
   1  10   1      548.14      607.48     90.67 o 
   2  10   1        3.31      -64.59    101.34 o 
   3  10   1      419.49      522.52    105.10 o 
   4  10   1      531.49      634.04    136.11 o 
   5  10   1      117.55       16.25    133.73 o 
   6  10   1       93.36       18.52    134.97 o 
   7  10   1      109.28      319.08    142.06 o 
   8  10   1       31.82      -70.83    141.09 o 
   9  10   1       55.43      -95.28    142.37 o 
  10  10   1       36.58      151.15    147.35 o 
  11  10   1      376.63      450.84    147.10 o 
  12  10   1       79.98     -147.67    147.67 o 
  13  10   1      298.86      429.06    156.01 o 
  14  10   1        3.18      202.06    153.21 o 
   1  11   1      946.29     1141.85    115.36 o 
   2  11   1       25.07      -60.46    121.13 o 
   3  11   1       33.04      -23.96    137.90 o 
   4  11   1       48.63      158.65    133.04 o 
   5  11   1       66.02      165.23    141.58 o 
   6  11   1       12.22       54.48    146.10 o 
   7  11   1        1.55      -77.38    146.07 o 
   8  11   1       80.29     -100.92    147.34 o 
   9  11   1       47.20      238.40    147.36 o 
  10  11   1       29.52       53.45    149.65 o 
  11  11   1        6.05      -87.64    153.11 o 
   0  12   1      144.16      507.60    170.60 o 
   1  12   1      133.75      499.00    229.75 o 
   2  12   1       26.84      434.52    155.45 o 
   3  12   1      206.20      340.41    153.46 o 
   3   0   2    74560.82    89087.06   1115.55 o 
   4   0   2   207463.34   240161.67   1709.29 o 
   5   0   2    41430.15    46604.01    154.26 o 
   6   0   2     2016.04     2258.87     73.08 o 
   7   0   2     2946.97     4021.94     73.02 o 
   8   0   2      212.81      194.03     43.64 o 
   9   0   2     1359.83     1544.57     50.29 o 
  10   0   2     4946.96     5411.19    112.15 o 
  11   0   2    17014.24    20721.61    306.40 o 
  12   0   2       45.88      159.38     31.53 o 
  13   0   2      839.55     1227.55    168.88 o 
  14   0   2      914.61     1170.45    102.47 o 
  15   0   2      519.15      575.66    101.42 o 
  16   0   2      618.27      772.79    110.23 o 
  17   0   2     1489.02     1890.75    124.46 o 
  18   0   2       60.57       31.37    112.31 o 
  19   0   2      372.51      298.15    116.14 o 
  20   0   2       18.76       59.19    119.78 o 
  21   0   2       11.25      -80.54    123.51 o 
  22   0   2      173.68      213.66    124.40 o 
  23   0   2        2.00      -74.24    158.60 o 
  24   0   2      192.96      282.05    134.84 o 
  25   0   2        2.62       20.82    141.18 o 
  26   0   2      972.24     1301.95    160.75 o 
   1   1   2        7.70       51.55     41.46 o 
   2   1   2     5673.97     4852.57     50.34 o 
   3   1   2     8090.39     7371.24     69.49 o 
   4   1   2        2.04        3.70     25.66 o 
   5   1   2      252.04      340.10     28.41 o 
   6   1   2     6109.66     6535.41     37.81 o 
   7   1   2      106.04       66.26     28.05 o 
   8   1   2     4854.68     4091.85     35.42 o 
   9   1   2    13609.42    12674.87    100.43 o 
  10   1   2       58.09       45.96     33.64 o 
  11   1   2     1011.46      884.51     42.98 o 
  12   1   2     1903.31     1531.38     38.49 o 
  13   1   2      154.78      150.35     35.95 o 
  14   1   2      554.16      471.50     55.89 o 
  15   1   2      245.05      337.41     75.30 o 
  16   1   2      899.08      728.06     77.70 o 
  17   1   2     1085.13      781.44     82.64 o 
  18   1   2      260.50      218.81     82.49 o 
  19   1   2      455.79      235.86     84.52 o 
  20   1   2      851.64     1035.11     88.29 o 
  21   1   2      299.19      292.86     87.29 o 
  22   1   2      381.97      361.08     90.49 o 
  23   1   2       20.20       42.42     92.55 o 
  24   1   2       13.06      -61.54     95.06 o 
  25   1   2       11.61      152.70    100.04 o 
  26   1   2       54.18       39.22    100.01 o 
   0   2   2    49961.73    39496.06    490.29 o 
   1   2   2    12361.47    10676.58     76.66 o 
   2   2   2     3021.00     2332.70     27.27 o 
   3   2   2    38356.50    32757.22    173.19 o 
   4   2   2    37643.77    32701.15    140.14 o 
   5   2   2     3155.78     2953.81     31.10 o 
   6   2   2     6383.05     4672.82     38.23 o 
   7   2   2     1857.37     1761.54     32.20 o 
   8   2   2       67.42       -5.36     28.78 o 
   9   2   2      208.99      165.94     28.65 o 
  10   2   2     1038.98     1018.54     31.77 o 
  11   2   2     7584.24     7347.04     69.37 o 
  12   2   2     5353.99     4665.36     68.66 o 
  13   2   2      201.37       78.01     37.69 o 
  14   2   2        6.50      -38.27     44.57 o 
  15   2   2       52.86       49.44     60.13 o 
  16   2   2      758.96      713.15     64.08 o 
  17   2   2      443.23      265.27     79.37 o 
  18   2   2        6.80      -73.90     79.27 o 
  19   2   2     1851.53     1562.17     90.02 o 
  20   2   2      119.41       53.83     83.91 o 
  21   2   2       62.03       79.27     85.59 o 
  22   2   2       32.85       61.50     88.85 o 
  23   2   2      400.99      385.78    110.76 o 
  24   2   2      130.21      120.09     95.47 o 
  25   2   2       20.97       -9.54    100.28 o 
  26   2   2      673.95      683.02    129.68 o 
   1   3   2    24978.68    33766.53    477.08 o 
   2   3   2    22011.31    20871.99    125.99 o 
   3   3   2     2378.92     3873.61     71.66 o 
   4   3   2     5223.04     5548.70    340.03 o 
   5   3   2       21.30        0.06     22.35 o 
   6   3   2       47.24      376.77     44.51 o 
   7   3   2       32.84      120.05     30.30 o 
   8   3   2     1636.91     1428.09     49.43 o 
   9   3   2     2281.86     2643.44     36.39 o 
  10   3   2     2177.92     4202.71    478.07 o 
  11   3   2     5939.75     7485.05    509.98 o 
  12   3   2       29.09       11.74     35.16 o 
  13   3   2      781.37      871.96     51.25 o 
  14   3   2      528.29     1035.37    188.39 o 
  15   3   2     2286.48     2919.76    486.62 o 
  16   3   2      236.57      220.33     65.66 o 
  17   3   2     2706.86     4682.65    595.12 o 
  18   3   2        0.03      197.16    105.45 o 
  19   3   2      847.77      972.52    141.97 o 
  20   3   2      841.66     1110.02    106.47 o 
  21   3   2      247.33      202.49    118.93 o 
  22   3   2      867.24      997.80    111.09 o 
  23   3   2      224.52      252.04    145.77 o 
  24   3   2      111.41      223.23    140.52 o 
  25   3   2      143.22      384.72    156.74 o 
   0   4   2      707.25      555.24     31.01 o 
   1   4   2     2883.22     2766.12     26.31 o 
   2   4   2     4489.31     4228.00     50.51 o 
   3   4   2      200.19      133.09     25.69 o 
   4   4   2       44.18       24.95     26.95 o 
   5   4   2      105.64       99.07     28.96 o 
   6   4   2    12431.09    10273.51     86.81 o 
   7   4   2      682.76      778.58     33.74 o 
   8   4   2     1091.16     1074.29     33.90 o 
   9   4   2     3982.98     3300.00     43.07 o 
  10   4   2      108.86      103.09     35.79 o 
  11   4   2        0.58      -10.34     37.04 o 
  12   4   2     3526.48     3067.24     88.49 o 
  13   4   2     2620.93     2730.66     61.95 o 
  14   4   2      265.07      301.63     63.49 o 
  15   4   2       44.89      130.91     65.38 o 
  16   4   2      186.22       87.57     79.34 o 
  17   4   2      100.28      169.65     78.67 o 
  18   4   2        0.92      107.94     78.48 o 
  19   4   2      122.01       91.01     94.11 o 
  20   4   2      326.29      198.58    183.80 o 
  21   4   2      158.48      120.53    136.02 o 
  22   4   2        0.50      277.99    231.27 o 
  23   4   2      402.67      412.06    142.70 o 
  24   4   2       41.88     -111.80    147.16 o 
   1   5   2     8326.92     7147.84     60.30 o 
   2   5   2     8712.86     9514.07     58.38 o 
   3   5   2       40.54       -1.73     24.29 o 
   4   5   2       65.12      100.11     29.68 o 
   5   5   2      476.04      350.26     30.88 o 
   6   5   2       28.26       84.16     32.19 o 
   7   5   2      695.50      525.95     32.71 o 
   8   5   2      513.24      515.60     37.88 o 
   9   5   2      670.89      592.61     44.49 o 
  10   5   2      546.30      493.04     59.37 o 
  11   5   2      227.53      188.64     53.48 o 
  12   5   2      501.82      498.82     63.22 o 
  13   5   2      112.20       20.96     76.49 o 
  14   5   2      745.81      721.61     82.25 o 
  15   5   2     3593.16     3335.44     95.71 o 
  16   5   2      119.59       15.40     82.08 o 
  17   5   2      161.20      129.58     84.25 o 
  18   5   2      261.85      290.18     91.24 o 
  19   5   2      143.85      128.86     98.61 o 
  20   5   2      492.56      483.17    131.72 o 
  21   5   2      147.66      107.02    161.59 o 
  22   5   2      142.29      265.89    142.97 o 
  23   5   2      147.16      378.13    149.33 o 
  24   5   2       24.84     -153.43    153.43 o 
   0   6   2        2.33      562.24    237.75 o 
   1   6   2       56.72      322.55     64.29 o 
   2   6   2      257.73      191.59     30.86 o 
   3   6   2       10.86       30.61     37.10 o 
   4   6   2      270.89      740.07     94.42 o 
   5   6   2       86.28      372.62     42.20 o 
   6   6   2     4941.36     4375.96    112.16 o 
   7   6   2        0.00      279.56     90.18 o 
   8   6   2      106.63      156.97     64.20 o 
   9   6   2     2280.43     2166.20     98.39 o 
  10   6   2      652.95      589.95     57.02 o 
  11   6   2      325.34      360.71     66.22 o 
  12   6   2     3415.82     3172.84    105.88 o 
  13   6   2     5118.53     5507.13    414.62 o 
  14   6   2      992.43     1785.31    236.72 o 
  15   6   2        0.02       14.99     83.29 o 
  16   6   2        7.47       63.13     87.60 o 
  17   6   2       41.47      176.89     88.83 o 
  18   6   2       76.90      192.84    123.69 o 
  19   6   2       34.22       24.17     88.23 o 
  20   6   2      231.29      110.41    103.63 o 
  21   6   2      156.72        2.07    108.33 o 
  22   6   2        2.80      218.45    107.44 o 
   1   7   2     1279.59     1522.60    115.22 o 
   2   7   2       61.16      643.15    176.77 o 
   3   7   2      378.52      367.29     79.32 o 
   4   7   2     3548.49     3669.86    203.01 o 
   5   7   2     1127.58     1278.50    118.66 o 
   6   7   2        0.12      185.44     56.59 o 
   7   7   2      347.64      831.76    119.70 o 
   8   7   2        2.86       30.91     68.84 o 
   9   7   2      793.89      937.51     74.54 o 
  10   7   2     2157.42     2303.55    161.33 o 
  11   7   2      176.75       97.31     67.03 o 
  12   7   2     1117.15     1304.58    151.94 o 
  13   7   2       23.50      292.91     70.56 o 
  14   7   2     1687.18     1848.67    145.27 o 
  15   7   2      172.28      267.21     73.98 o 
  16   7   2      354.01      460.97     76.40 o 
  17   7   2      235.95      138.12     76.52 o 
  18   7   2      164.65      365.94    102.97 o 
  19   7   2       14.18      -78.64     78.64 o 
  20   7   2      126.05      207.68    117.42 o 
  21   7   2       59.73       21.47     84.08 o 
   0   8   2      366.39      163.47    113.48 o 
   1   8   2      279.35      198.32     80.48 o 
   2   8   2      448.36      513.28     80.51 o 
   3   8   2       32.00      105.20     78.83 o 
   4   8   2      711.34      735.74     80.84 o 
   5   8   2      379.01      283.81     96.21 o 
   6   8   2     3245.73     2993.21    118.24 o 
   7   8   2        2.45      149.93    190.95 o 
   8   8   2      119.82      146.83    128.25 o 
   9   8   2      161.54      148.08    129.67 o 
  10   8   2      163.23      124.54     81.53 o 
  11   8   2      214.09      205.60     90.35 o 
  12   8   2      447.84      402.73     92.33 o 
  13   8   2      228.45      256.07     91.88 o 
  14   8   2      122.30      164.40     92.32 o 
  15   8   2        1.72        6.02     97.36 o 
  16   8   2      178.74      218.75     84.46 o 
  17   8   2      123.95      -83.41     83.41 o 
  18   8   2        7.83      255.03    102.81 o 
  19   8   2       59.33      -78.97    142.40 o 
   1   9   2      583.32      762.62     85.61 o 
   2   9   2      279.39      208.61     82.12 o 
   3   9   2        9.71       18.67     96.85 o 
   4   9   2       92.72      194.76     96.74 o 
   5   9   2       53.96       51.07     95.78 o 
   6   9   2      225.67      315.63    130.61 o 
   7   9   2       72.25       -1.54    128.84 o 
   8   9   2        6.17       62.68    131.36 o 
   9   9   2      522.95      598.69    140.39 o 
  10   9   2     1576.14     1700.40    148.26 o 
  11   9   2      340.54      271.24    348.40 o 
  12   9   2     1583.02     1486.96    152.07 o 
  13   9   2      144.77      375.79    148.77 o 
  14   9   2      124.46      109.38    194.60 o 
  15   9   2       32.17      182.77    178.65 o 
  16   9   2      342.91      533.96    155.43 o 
  17   9   2       53.22      -95.17    103.48 o 
   0  10   2       24.99      146.96    178.67 o 
   1  10   2       41.26       60.31    103.68 o 
   2  10   2      387.19      283.32     88.84 o 
   3  10   2       19.87      283.92    118.49 o 
   4  10   2     1085.37     1053.95    142.87 o 
   5  10   2      207.57      551.21    387.06 o 
   6  10   2        1.42       71.51    136.34 o 
   7  10   2        9.15      -66.15    137.78 o 
   8  10   2       49.18      118.83    145.23 o 
   9  10   2       43.18      293.82    143.37 o 
  10  10   2       36.25       19.79    142.84 o 
  11  10   2       38.84       61.71    145.39 o 
  12  10   2      192.36      446.20    153.39 o 
  13  10   2        4.38        1.24    153.53 o 
  14  10   2       57.48      -20.04    150.59 o 
   1  11   2      428.75      408.31     95.28 o 
   2  11   2       21.00       70.57    109.90 o 
   3  11   2       46.67      175.01    137.25 o 
   4  11   2      172.14       85.30    132.86 o 
   5  11   2        7.11     -141.12    141.12 o 
   6  11   2       16.81      100.05    143.51 o 
   7  11   2       22.77       98.61    144.25 o 
   8  11   2       43.03       57.87    149.98 o 
   9  11   2       30.16     -150.39    150.39 o 
  10  11   2      410.56      303.10    154.64 o 
   0  12   2      230.75      330.22    204.88 o 
   1  12   2        0.04       -1.65    118.33 o 
   2  12   2       12.32      -50.16    142.91 o 
   3  12   2        3.98      370.44    174.82 o 
   1   1   3     3290.37     3389.84     36.83 o 
   2   1   3      221.76      171.58     36.02 o 
   3   1   3     1542.01     1447.89     30.47 o 
   4   1   3      605.59      697.18     23.93 o 
   5   1   3    27857.99    26841.48    140.77 o 
   6   1   3      195.80      133.57     32.22 o 
   7   1   3    20557.29    16955.56    114.81 o 
   8   1   3       99.26      103.74     33.66 o 
   9   1   3     1773.81     1408.07     38.05 o 
  10   1   3     2581.42     2576.00     53.56 o 
  11   1   3     1883.38     1879.02     74.15 o 
  12   1   3     1038.43      960.30     51.53 o 
  13   1   3    11512.35    11634.82    329.07 o 
  14   1   3      513.26      712.21     50.40 o 
  15   1   3    15765.88    16231.10   1100.03 o 
  16   1   3      761.67      830.40     96.29 o 
  17   1   3     2089.65     2868.81    499.14 o 
  18   1   3     1227.70     1294.26     87.45 o 
  19   1   3      263.46      237.73     82.66 o 
  20   1   3        9.79       39.60     84.05 o 
  21   1   3       23.00       46.52     84.30 o 
  22   1   3      224.49      238.02     89.00 o 
  23   1   3      712.26      774.91     97.35 o 
  24   1   3       22.24       92.08     96.90 o 
  25   1   3      474.45      356.10     98.10 o 
  26   1   3        4.07       62.36    119.68 o 
   0   2   3       19.33        3.30     31.01 o 
   1   2   3     3169.20     2889.03    118.25 o 
   2   2   3     5140.34     4686.26    124.14 o 
   3   2   3    46413.07    43637.93    433.85 o 
   4   2   3     2307.97     2015.18     46.01 o 
   5   2   3     1049.55      819.98     30.52 o 
   6   2   3    19603.60    22156.59    719.69 o 
   7   2   3      116.49      937.41    112.48 o 
   8   2   3      679.96      964.05     96.20 o 
   9   2   3       26.00       66.33     24.49 o 
  10   2   3     2278.09     2435.96     85.07 o 
  11   2   3       85.71       94.35     32.46 o 
  12   2   3     1648.95     3652.05    455.45 o 
  13   2   3     1073.09     1084.69     38.57 o 
  14   2   3      103.92       93.32     57.40 o 
  15   2   3     1547.24     1773.43    210.54 o 
  16   2   3      150.28      171.70     75.43 o 
  17   2   3      499.00      464.67     83.01 o 
  18   2   3       50.86       98.46     82.88 o 
  19   2   3      107.80       63.76     82.14 o 
  20   2   3        0.58      127.67     80.71 o 
  21   2   3      445.63      367.96     86.85 o 
  22   2   3      240.84      146.18    106.73 o 
  23   2   3       13.37       17.41    108.01 o 
  24   2   3       17.15       37.57    119.20 o 
  25   2   3       43.61      111.98    116.67 o 
  26   2   3       33.43       91.86    130.32 o 
   1   3   3     9988.00     8306.09     70.15 o 
   2   3   3       26.80      -25.04     25.37 o 
   3   3   3     5612.62     6003.81     52.68 o 
   4   3   3      400.74      387.79     24.52 o 
   5   3   3      788.75      551.68     21.39 o 
   6   3   3      459.20      502.83     20.54 o 
   7   3   3      198.35      125.36     28.01 o 
   8   3   3     1320.45     1372.04     31.37 o 
   9   3   3     2303.86     1945.96     34.36 o 
  10   3   3     7277.07     6470.19     43.31 o 
  11   3   3      904.95      904.19     30.97 o 
  12   3   3      229.28      145.69     35.61 o 
  13   3   3     1783.00     1527.21     44.08 o 
  14   3   3        1.55       -6.48     52.66 o 
  15   3   3     4380.17     3622.83     94.85 o 
  16   3   3     2915.85     2484.57     74.50 o 
  17   3   3     3177.39     2711.65     94.94 o 
  18   3   3      133.13      151.99     95.16 o 
  19   3   3        2.96       86.01     94.17 o 
  20   3   3       16.56      -57.26     97.30 o 
  21   3   3      283.03      254.30    105.60 o 
  22   3   3       79.38       48.97    143.71 o 
  23   3   3      370.85      581.56    164.70 o 
  24   3   3       60.89       21.66    143.56 o 
  25   3   3      370.54      139.66    152.58 o 
   0   4   3     7928.01     7249.12     82.27 o 
   1   4   3    17706.12    16881.67     70.83 o 
   2   4   3       63.86       21.42     22.87 o 
   3   4   3        2.07       -6.23     25.87 o 
   4   4   3     5363.39     5111.28     45.77 o 
   5   4   3      664.93      674.62     30.51 o 
   6   4   3     8149.33     8265.34     54.24 o 
   7   4   3     1137.01     1125.28     38.87 o 
   8   4   3     1055.40     1031.63     27.83 o 
   9   4   3      383.06      493.31     33.21 o 
  10   4   3     1399.46     1219.50     39.46 o 
  11   4   3     1541.03     1672.84     44.44 o 
  12   4   3      552.57      507.17     43.65 o 
  13   4   3       40.34       96.62     48.42 o 
  14   4   3       20.24       17.55     62.23 o 
  15   4   3     1276.30     1229.89     82.28 o 
  16   4   3      683.19      625.18     81.71 o 
  17   4   3      276.26      273.92     93.18 o 
  18   4   3      281.03       19.37     81.25 o 
  19   4   3      111.94      222.08    129.38 o 
  20   4   3       23.38       34.83    130.74 o 
  21   4   3       10.39      255.56    197.87 o 
  22   4   3      111.88       57.62    131.81 o 
  23   4   3        3.45       57.12    144.76 o 
  24   4   3      166.27      381.86    151.24 o 
   1   5   3     2180.28     4285.60    404.11 o 
   2   5   3     2786.12     2985.99    219.86 o 
   3   5   3    10285.19    12268.41    460.23 o 
   4   5   3        9.61      272.69     71.06 o 
   5   5   3      162.33      544.65     91.10 o 
   6   5   3       50.62       53.54     31.42 o 
   7   5   3      453.05      781.36     58.77 o 
   8   5   3     2308.88     2819.57    232.30 o 
   9   5   3      901.85     1008.27     42.26 o 
  10   5   3      515.79      920.02    137.77 o 
  11   5   3      806.21     2224.18    440.04 o 
  12   5   3      161.09      166.43     61.62 o 
  13   5   3     1528.90     1904.01    316.77 o 
  14   5   3      243.56      450.76    185.74 o 
  15   5   3     2018.85     3299.79    592.31 o 
  16   5   3     2145.36     3346.62    677.23 o 
  17   5   3     1842.15     2072.90    146.22 o 
  18   5   3       11.25       55.60     86.51 o 
  19   5   3      144.80      345.57     85.78 o 
  20   5   3        3.09       57.56    105.76 o 
  21   5   3       71.65      180.67    139.56 o 
  22   5   3       16.75      -21.37    139.57 o 
  23   5   3       12.07       81.32    106.61 o 
   0   6   3     1163.25     1126.38     47.62 o 
   1   6   3     6311.66     5808.29     95.66 o 
   2   6   3       54.67       28.62     40.19 o 
   3   6   3     4891.81     4298.83     53.63 o 
   4   6   3     7188.00     6964.62     63.19 o 
   5   6   3      383.57      293.27     37.46 o 
   6   6   3      606.39      667.21     42.06 o 
   7   6   3     1254.31     1156.78     49.60 o 
   8   6   3     1056.71      964.58     51.39 o 
   9   6   3      926.34      958.78     62.85 o 
  10   6   3       19.60        4.12     55.59 o 
  11   6   3      559.08      475.06     65.11 o 
  12   6   3     1459.90     1188.21     67.35 o 
  13   6   3     1062.51     1071.60     73.56 o 
  14   6   3      499.84      695.68     88.91 o 
  15   6   3      175.75      167.03     71.90 o 
  16   6   3     1125.47     1020.18    124.29 o 
  17   6   3      120.85       76.29     81.67 o 
  18   6   3        2.08      -47.36     82.41 o 
  19   6   3        0.49       -9.15     77.40 o 
  20   6   3      132.01      122.13     90.11 o 
  21   6   3      164.80      -60.72    102.00 o 
  22   6   3       76.98       78.32    125.39 o 
   1   7   3      719.16      745.52     76.32 o 
   2   7   3      827.59      676.14     72.76 o 
   3   7   3       87.90      -63.22     70.93 o 
   4   7   3        1.98      -31.91     54.48 o 
   5   7   3      162.42      204.36     56.29 o 
   6   7   3       30.37       19.63     55.86 o 
   7   7   3      227.89      122.53     64.67 o 
   8   7   3     1279.17     1166.00     79.61 o 
   9   7   3      289.63      268.96     70.95 o 
  10   7   3      237.18       65.27     84.46 o 
  11   7   3      119.90      114.65     65.71 o 
  12   7   3      120.37       89.35     67.28 o 
  13   7   3     1620.68     1418.37     75.77 o 
  14   7   3       85.03      111.65     85.58 o 
  15   7   3      783.92      771.83     77.31 o 
  16   7   3       88.39      -51.20     74.15 o 
  17   7   3      356.21      358.78     78.73 o 
  18   7   3       83.75      295.20     99.86 o 
  19   7   3        6.47      294.39     88.95 o 
  20   7   3       10.90      -22.80    100.71 o 
  21   7   3       36.18      221.49     88.54 o 
   0   8   3      703.76     1678.12    748.06 o 
   1   8   3     4881.26     4778.44    133.87 o 
   2   8   3      197.70      117.12     80.05 o 
   3   8   3     1244.22     1540.13     85.59 o 
   4   8   3      605.35     1340.38    259.40 o 
   5   8   3     2871.55     3080.25    186.10 o 
   6   8   3      606.73      635.24    173.71 o 
   7   8   3     1169.71     1417.43    243.97 o 
   8   8   3       68.87      276.69    124.62 o 
   9   8   3      629.49      501.97    131.52 o 
  10   8   3       34.33      204.32    104.65 o 
  11   8   3      207.26      271.74     96.99 o 
  12   8   3     1326.82     1220.26    144.93 o 
  13   8   3       53.61       84.93     87.30 o 
  14   8   3     1356.68     1196.15     88.71 o 
  15   8   3       20.81      210.34    108.01 o 
  16   8   3      332.25      370.79     88.61 o 
  17   8   3       37.89      560.15    126.06 o 
  18   8   3       50.18       58.85    123.23 o 
  19   8   3       64.81      500.55     99.98 o 
   1   9   3        0.28      170.80     82.90 o 
   2   9   3      110.97      123.72     80.27 o 
   3   9   3      251.05      225.03     80.69 o 
   4   9   3        0.40      -15.75     94.53 o 
   5   9   3        5.65      -93.77     93.77 o 
   6   9   3       66.18       87.64    126.28 o 
   7   9   3      141.33      136.20    130.37 o 
   8   9   3        0.01       22.92    131.77 o 
   9   9   3       60.43      -15.47    132.72 o 
  10   9   3        1.72      107.64    141.89 o 
  11   9   3        3.20      135.08    136.27 o 
  12   9   3        1.44      235.74    142.56 o 
  13   9   3       59.19       51.03    142.61 o 
  14   9   3        0.84      260.44    143.42 o 
  15   9   3      227.38      302.68    150.95 o 
  16   9   3       41.94       47.30    100.83 o 
  17   9   3       10.80      259.91    107.98 o 
   0  10   3      523.28      543.71    127.44 o 
   1  10   3     2047.45     2105.75     97.57 o 
   2  10   3      171.66      165.77     89.89 o 
   3  10   3      103.10      171.85    104.86 o 
   4  10   3       42.27      178.18    104.12 o 
   5  10   3      309.59      311.91    211.56 o 
   6  10   3      166.17      203.81    167.31 o 
   7  10   3      544.20      582.65    143.17 o 
   8  10   3       19.76       84.93    191.70 o 
   9  10   3      491.15      278.56    142.55 o 
  10  10   3       93.39      181.80    141.86 o 
  11  10   3      103.89      292.32    150.61 o 
  12  10   3      369.42       64.63    148.23 o 
  13  10   3        8.68      227.96    153.59 o 
  14  10   3       89.31      424.13    155.38 o 
   1  11   3        2.11      116.82    109.51 o 
   2  11   3       12.41      -43.28    107.99 o 
   3  11   3        9.30       89.80    194.28 o 
   4  11   3        4.46       89.02    137.01 o 
   5  11   3        1.64       86.18    141.68 o 
   6  11   3       10.00      -89.05    142.77 o 
   7  11   3      178.77       11.92    144.67 o 
   8  11   3      117.55      266.91    149.55 o 
   9  11   3       18.46      339.91    151.59 o 
  10  11   3        8.79      -74.42    148.37 o 
   0  12   3      149.19       53.74    207.77 o 
   1  12   3      443.30      635.60    122.52 o 
   2  12   3      205.44      272.96    238.94 o 
   0   0   4     1621.08     1520.84     70.88 o 
   1   0   4    13561.17    16093.65     76.40 o 
   2   0   4    26550.25    33223.02    471.85 o 
   3   0   4    30225.82    34430.21    119.82 o 
   4   0   4     4884.09     5193.95    110.29 o 
   5   0   4     1209.89     1333.68     61.39 o 
   6   0   4    72752.11    81627.02    519.07 o 
   7   0   4     5082.82     5308.20     56.91 o 
   8   0   4     9540.87    11232.66     86.97 o 
   9   0   4     3625.38     5085.38    156.38 o 
  10   0   4     4143.78     4875.50     95.85 o 
  11   0   4      106.84      271.92     52.11 o 
  12   0   4      642.51      621.55     52.41 o 
  13   0   4     1846.50     2249.83    147.96 o 
  14   0   4     2063.08     1959.07    123.74 o 
  15   0   4      195.87      134.56    100.54 o 
  16   0   4     1922.52     2249.23    122.30 o 
  17   0   4      336.90      515.18    116.93 o 
  18   0   4     2282.12     2300.95    136.24 o 
  19   0   4      380.60      407.79    124.52 o 
  20   0   4      384.49      471.25    119.39 o 
  21   0   4       67.04      -65.97    123.36 o 
  22   0   4       36.53      104.49    127.23 o 
  23   0   4       76.14      117.55    128.14 o 
  24   0   4      651.19      941.56    146.23 o 
  25   0   4       28.38       11.58    137.52 o 
  26   0   4      126.45      -53.20    151.93 o 
   1   1   4     4800.44     4051.52     91.87 o 
   2   1   4     3278.49     2863.52     44.37 o 
   3   1   4     3594.83     2593.25     35.41 o 
   4   1   4     3554.46     2747.64     38.03 o 
   5   1   4     2940.20     2820.88     37.49 o 
   6   1   4      199.54      130.28     24.99 o 
   7   1   4     3825.11     3027.56     39.64 o 
   8   1   4      800.53      818.59     47.22 o 
   9   1   4     1670.64     2001.00     50.40 o 
  10   1   4      208.83      271.28     37.90 o 
  11   1   4      198.76      162.70     47.13 o 
  12   1   4      449.79      536.98     51.46 o 
  13   1   4     1123.89     1099.40     56.01 o 
  14   1   4       45.40      -20.42     53.27 o 
  15   1   4      495.44      509.01     74.90 o 
  16   1   4      246.94      266.98     77.13 o 
  17   1   4     1195.38     1302.64     86.17 o 
  18   1   4      700.32      820.65     87.51 o 
  19   1   4       69.93      140.83    108.93 o 
  20   1   4       66.46       54.14     80.68 o 
  21   1   4      100.07      153.56     88.46 o 
  22   1   4       38.77      143.52    131.24 o 
  23   1   4       10.64       25.61    109.53 o 
  24   1   4       53.16      -90.77    108.02 o 
  25   1   4       40.21      199.68    116.26 o 
  26   1   4        1.31       35.21    125.90 o 
   0   2   4     2582.23     2582.79     47.71 o 
   1   2   4        1.96       13.54     32.48 o 
   2   2   4    29307.42    23922.91    127.04 o 
   3   2   4     1623.85     1363.52     32.89 o 
   4   2   4     5953.75     6147.92     58.21 o 
   5   2   4      122.63       82.30     23.25 o 
   6   2   4    10642.99     9046.29     36.43 o 
   7   2   4    14907.77    14694.11    100.35 o 
   8   2   4       24.26       57.63     34.62 o 
   9   2   4      565.13      495.46     38.27 o 
  10   2   4      326.58      432.07     35.47 o 
  11   2   4     2137.00     2197.65     43.99 o 
  12   2   4     2489.53     2524.39     52.83 o 
  13   2   4     1256.68     1198.31     51.98 o 
  14   2   4     2823.30     2449.03     64.59 o 
  15   2   4      695.41      529.11     68.99 o 
  16   2   4     2156.86     1984.29     98.55 o 
  17   2   4     1230.63     1333.72     99.78 o 
  18   2   4     1247.30      955.64     98.91 o 
  19   2   4      412.86      368.12     99.00 o 
  20   2   4      355.44      309.66    100.68 o 
  21   2   4      149.30       75.53     93.86 o 
  22   2   4       23.68       32.07    103.59 o 
  23   2   4      305.17      229.74    119.05 o 
  24   2   4      340.15      343.27    113.57 o 
  25   2   4       18.05      -94.45    110.31 o 
   1   3   4     6216.96     6821.30    387.77 o 
   3   3   4     2946.90     4751.55     62.16 o 
   4   3   4    11073.51    10488.10    491.22 o 
   5   3   4       16.61       79.54     27.02 o 
   6   3   4     1265.25     1218.35     23.86 o 
   7   3   4    14524.75    14608.24    473.16 o 
   8   3   4     3917.84     3915.39     39.37 o 
   9   3   4      995.36     2193.32    425.56 o 
  10   3   4     2642.93     3970.50    299.49 o 
  11   3   4       19.05      233.24     38.86 o 
  12   3   4       87.72       84.55     40.59 o 
  13   3   4      673.89     3398.81    446.70 o 
  14   3   4        0.56      340.88     76.03 o 
  15   3   4      787.20      557.18     79.21 o 
  16   3   4      276.80     1899.85    182.76 o 
  17   3   4     3517.42     3618.16    177.78 o 
  18   3   4      267.04      315.86     97.28 o 
  19   3   4      723.59      672.82     99.60 o 
  20   3   4      174.04      356.37     98.44 o 
  21   3   4       61.82      160.67    103.81 o 
  22   3   4      612.18      654.75    194.86 o 
  23   3   4        1.08      -30.84    140.85 o 
  24   3   4       92.04      348.78    226.80 o 
  25   3   4       13.93      210.47    108.64 o 
   0   4   4     9351.90     9026.07    278.39 o 
   1   4   4        8.96      117.99     28.13 o 
   2   4   4      678.44      462.47     27.32 o 
   3   4   4       44.68       22.84     27.10 o 
   4   4   4      564.96      260.39     27.39 o 
   5   4   4     7235.35     6356.75     79.61 o 
   6   4   4     1828.46     1627.00     58.06 o 
   7   4   4      950.25     1035.27     35.84 o 
   8   4   4        9.85        3.44     21.24 o 
   9   4   4      375.71      267.20     32.99 o 
  10   4   4     1262.93     1091.00     39.04 o 
  11   4   4      193.26      146.83     36.62 o 
  12   4   4      146.58      117.31     42.61 o 
  13   4   4     3211.34     3010.15     71.61 o 
  14   4   4        6.30      118.52     76.84 o 
  15   4   4        0.25        2.96     78.04 o 
  16   4   4      420.55      596.02     84.03 o 
  17   4   4     2031.57     1764.38     90.67 o 
  18   4   4       14.42       52.75     91.40 o 
  19   4   4       35.73       16.54    130.12 o 
  20   4   4      192.44      394.59    138.62 o 
  21   4   4       30.73      114.79    201.20 o 
  22   4   4       61.11      103.62    102.39 o 
  23   4   4        0.13      143.46    131.19 o 
  24   4   4      153.65        1.18    109.93 o 
   1   5   4      548.86      811.42     29.92 o 
   2   5   4       58.74      -18.37     25.28 o 
   3   5   4     3872.92     3902.58     39.70 o 
   4   5   4      107.21      110.03     29.75 o 
   5   5   4      987.08      862.03     32.33 o 
   6   5   4       31.70       13.56     30.53 o 
   7   5   4     1340.63      864.34     35.63 o 
   8   5   4      557.11      416.38     42.63 o 
   9   5   4      645.78      692.18     44.67 o 
  10   5   4     2980.18     2614.82     62.07 o 
  11   5   4     3398.99     3227.20     76.29 o 
  12   5   4      459.70      438.72     58.99 o 
  13   5   4      416.55      314.84     60.34 o 
  14   5   4      307.36      191.73     72.23 o 
  15   5   4       14.42      -71.73     71.73 o 
  16   5   4      334.07      298.79     73.44 o 
  17   5   4      848.39      668.30     74.01 o 
  18   5   4       23.55       14.90     72.59 o 
  19   5   4      685.14      691.19     76.41 o 
  20   5   4      185.14      205.52    110.34 o 
  21   5   4        0.78       19.73    101.26 o 
  22   5   4      353.87      452.23    120.51 o 
  23   5   4       21.85      -86.72    109.40 o 
   0   6   4     2787.01     3028.76    304.50 o 
   1   6   4      112.37      364.69     42.59 o 
   2   6   4       30.49      123.12     45.50 o 
   3   6   4      280.85     2276.98    254.07 o 
   4   6   4     7971.22     8241.72    379.24 o 
   5   6   4     2743.37     2526.53     94.03 o 
   6   6   4      205.57      264.44     39.59 o 
   7   6   4      516.19      423.30     44.25 o 
   8   6   4        8.56      -19.79     47.87 o 
   9   6   4      468.62      492.64     68.91 o 
  10   6   4     1407.95     1468.08     68.32 o 
  11   6   4      217.15      215.32     60.30 o 
  12   6   4        9.09      966.49    215.76 o 
  13   6   4     3024.53     2767.51     89.30 o 
  14   6   4      148.17      288.30     73.35 o 
  15   6   4        6.95       68.82     71.29 o 
  16   6   4      919.04      940.62     77.90 o 
  17   6   4     1660.61     1739.25     83.99 o 
  18   6   4      268.04      331.53     76.77 o 
  19   6   4       17.29      319.25    159.68 o 
  20   6   4       23.61      168.36     81.01 o 
  21   6   4       58.59      116.57     90.28 o 
  22   6   4        9.99      160.03    106.07 o 
   1   7   4     1363.97     1548.27    162.06 o 
   2   7   4     1740.44     2533.85    491.09 o 
   3   7   4     2710.84     3390.53     94.13 o 
   4   7   4      337.08      875.55    219.21 o 
   5   7   4        0.16       13.45     54.32 o 
   6   7   4      460.78      330.11     59.96 o 
   7   7   4      598.36      315.00     62.33 o 
   8   7   4     1094.11     1118.72     86.46 o 
   9   7   4      138.58      122.84     64.93 o 
  10   7   4      338.21      626.34     69.58 o 
  11   7   4     1412.21     1581.47     74.90 o 
  12   7   4     1079.79     1095.45    120.63 o 
  13   7   4       12.33       34.70     69.75 o 
  14   7   4      888.05     1229.23     79.45 o 
  15   7   4       54.43      323.29     98.71 o 
  16   7   4      329.58      465.07     78.75 o 
  17   7   4       19.74       51.35     76.88 o 
  18   7   4      207.16      361.55     85.46 o 
  19   7   4       42.75       55.08     80.63 o 
  20   7   4       48.46      189.65     80.82 o 
  21   7   4       42.10        8.08     85.12 o 
   0   8   4      481.23      516.79    210.25 o 
   1   8   4      449.04      483.33     81.67 o 
   2   8   4     1311.04     1065.32     83.37 o 
   3   8   4       17.17      -16.88     78.72 o 
   4   8   4     2759.09     2652.58    152.67 o 
   5   8   4      253.01      194.20     97.70 o 
   6   8   4       95.15       73.24     94.29 o 
   7   8   4      112.28      111.76    127.87 o 
   8   8   4      336.84      188.93    146.31 o 
   9   8   4      365.05      407.11     86.29 o 
  10   8   4      270.96      210.10     82.68 o 
  11   8   4       59.53      117.09     89.84 o 
  12   8   4       35.46       43.75     87.92 o 
  13   8   4       43.80       51.53     79.98 o 
  14   8   4       33.34       80.19     83.67 o 
  15   8   4      254.44      326.21     84.41 o 
  16   8   4        2.93      114.75     94.17 o 
  17   8   4       50.66      -85.92     85.92 o 
  18   8   4       65.51      333.85    137.67 o 
  19   8   4       82.19        4.04     88.22 o 
   1   9   4      992.90     1078.37    123.26 o 
   2   9   4     1412.66     1293.43     88.26 o 
   3   9   4       14.86       81.98     80.66 o 
   4   9   4      303.58      211.12     96.89 o 
   5   9   4      355.56      379.55     98.52 o 
   6   9   4       45.77      -19.43    129.25 o 
   7   9   4       14.75      -58.99    128.18 o 
   8   9   4      112.10      136.82    131.05 o 
   9   9   4        1.18      -68.31    132.87 o 
  10   9   4      408.56      512.31    140.23 o 
  11   9   4      189.49      199.77    138.05 o 
  12   9   4      228.97      303.59    237.74 o 
  13   9   4       17.42      236.39    142.00 o 
  14   9   4      226.81     -116.86    144.80 o 
  15   9   4      308.70      436.36    148.44 o 
  16   9   4      502.24      470.09    117.14 o 
  17   9   4       20.78     -103.59    103.59 o 
   0  10   4      172.67      279.11    129.97 o 
   1  10   4      217.94     1478.48    471.01 o 
   2  10   4      134.94      284.13    105.77 o 
   3  10   4      351.36      442.85    108.21 o 
   4  10   4       33.78      -67.66    107.31 o 
   5  10   4      306.61      461.32    141.24 o 
   6  10   4       12.25      146.73    165.44 o 
   7  10   4      502.69      571.76    142.55 o 
   8  10   4       43.48      256.30    209.94 o 
   9  10   4       26.06      111.46    149.04 o 
  10  10   4      135.08      143.36    144.05 o 
  11  10   4       39.27      109.92    145.44 o 
  12  10   4        0.39      207.96    148.18 o 
  13  10   4       94.26       30.88    151.48 o 
  14  10   4       33.88       55.69    155.51 o 
   1  11   4      114.23      -42.39    105.94 o 
   2  11   4      175.79       82.16    122.85 o 
   3  11   4        0.65      112.99    140.29 o 
   4  11   4       74.76       -9.79    139.28 o 
   5  11   4      120.97      106.86    141.17 o 
   6  11   4        4.73       95.60    145.18 o 
   7  11   4       98.52      197.31    143.83 o 
   8  11   4       36.34      129.34    143.96 o 
   9  11   4       65.14       23.41    149.28 o 
  10  11   4      109.27      207.57    152.56 o 
   0  12   4        0.57       55.14    215.32 o 
   1  12   4      166.83      340.42    120.17 o 
   1   1   5      365.41      241.74     41.84 o 
   2   1   5   120669.14   113449.73    332.85 o 
   3   1   5     1905.75     1767.62     53.61 o 
   4   1   5      283.14      360.10     62.79 o 
   5   1   5    34384.86    28478.37    152.05 o 
   6   1   5     2571.25     2347.21     34.80 o 
   7   1   5     1049.42      874.97     27.24 o 
   8   1   5     2247.56     2782.68     85.34 o 
   9   1   5    28900.99    28321.01    315.03 o 
  10   1   5      100.18       22.01     39.05 o 
  11   1   5     2450.27     2153.32    110.51 o 
  12   1   5      828.63      799.92     57.78 o 
  13   1   5     6061.74     6221.16    420.44 o 
  14   1   5        3.82       26.10     78.84 o 
  15   1   5      737.93      585.83     98.14 o 
  16   1   5     1301.70     1404.94     83.96 o 
  17   1   5     5282.40     4847.98    204.10 o 
  18   1   5       11.49      325.68     88.07 o 
  19   1   5     3704.28     4326.16    342.34 o 
  20   1   5      538.14      595.81    120.72 o 
  21   1   5     1138.88     1284.82    178.56 o 
  22   1   5      140.02      249.36    102.79 o 
  23   1   5      116.57       -3.49    107.48 o 
  24   1   5       65.83      266.10     86.26 o 
  25   1   5      324.54      160.73     79.33 o 
  26   1   5       57.12      -76.61     76.61 o 
   0   2   5    73744.57    72562.33    307.90 o 
   1   2   5    40247.21    41624.08    200.73 o 
   3   2   5      817.82     2885.77    428.66 o 
   4   2   5     3445.47     4784.41    220.28 o 
   5   2   5       37.18      212.29     25.21 o 
   6   2   5     6834.12     7792.44    272.53 o 
   7   2   5     1837.65     1807.38     71.72 o 
   8   2   5     2467.59     3263.04    238.42 o 
   9   2   5      418.13      804.88    103.53 o 
  10   2   5     3619.44     3672.12    109.51 o 
  11   2   5       62.98      324.22     37.38 o 
  12   2   5       83.22      175.04     41.87 o 
  13   2   5      289.42     1322.61    112.51 o 
  14   2   5        4.34       31.76     56.58 o 
  15   2   5       14.55      104.08     66.55 o 
  16   2   5        3.98      367.48     94.70 o 
  17   2   5     1632.32     1995.79    337.83 o 
  18   2   5      626.00     1148.57    261.62 o 
  19   2   5      242.80      295.30     94.53 o 
  20   2   5       60.96      159.61    101.11 o 
  21   2   5        0.10      -11.78     97.16 o 
  22   2   5        7.23       80.97    100.94 o 
  23   2   5      219.08      365.48     94.59 o 
  24   2   5        1.25      210.09    116.66 o 
  25   2   5        1.00       10.86    110.22 o 
   1   3   5     1003.67     1303.30     34.75 o 
   2   3   5    15202.09    14182.60     86.81 o 
   3   3   5     4000.46     3857.90     36.44 o 
   4   3   5     1021.30      944.15     29.66 o 
   5   3   5     4135.46     4670.31     38.70 o 
   6   3   5     1356.64     1246.24     24.05 o 
   7   3   5     1783.29     1924.60     31.95 o 
   8   3   5      494.19      508.25     26.98 o 
   9   3   5     8448.87     7370.07     58.82 o 
  10   3   5      535.32      458.81     33.05 o 
  11   3   5      490.01      350.73     32.48 o 
  12   3   5       23.91       -9.78     33.47 o 
  13   3   5     7507.64     6605.57     88.14 o 
  14   3   5     1106.96     1052.03     57.26 o 
  15   3   5      372.81      237.15     61.48 o 
  16   3   5     1343.58     1185.18     78.60 o 
  17   3   5      499.38      342.41    110.88 o 
  18   3   5      126.59      142.44     95.01 o 
  19   3   5      721.31      740.46     98.19 o 
  20   3   5        2.77       -9.53     79.53 o 
  21   3   5     2211.55     2153.53    125.10 o 
  22   3   5       74.92       61.77    103.29 o 
  23   3   5      212.75      151.99    106.39 o 
  24   3   5        8.55      241.36    195.10 o 
  25   3   5      116.43      -21.27    109.61 o 
   0   4   5    17986.62    15879.83    133.78 o 
   1   4   5       88.46       53.68     28.51 o 
   2   4   5      572.74      697.78     33.04 o 
   3   4   5     2813.35     3005.62     85.74 o 
   4   4   5      348.28      309.02     29.84 o 
   5   4   5     2544.62     1892.73     31.58 o 
   6   4   5     3366.47     2969.72     46.29 o 
   7   4   5       68.37       42.91     19.76 o 
   8   4   5      345.91      353.13     28.75 o 
   9   4   5      455.08      465.16     33.83 o 
  10   4   5      311.56      154.20     34.63 o 
  11   4   5      604.83      596.47     39.02 o 
  12   4   5      243.53      200.84     48.02 o 
  13   4   5     2269.31     1737.74     62.75 o 
  14   4   5       25.51       38.61     65.99 o 
  15   4   5     1920.83     1586.86     75.88 o 
  16   4   5      780.62      724.98     73.93 o 
  17   4   5      129.04       69.10     77.69 o 
  18   4   5      375.55      391.94     93.72 o 
  19   4   5       52.36       18.93     94.53 o 
  20   4   5        9.04      -97.12     97.12 o 
  21   4   5      122.51       17.03    100.63 o 
  22   4   5       63.15     -109.93    119.31 o 
  23   4   5        2.88      223.60    102.44 o 
  24   4   5        0.49       91.45    126.99 o 
   1   5   5     3949.54     4758.24    107.46 o 
   2   5   5     1562.14     2057.85     61.58 o 
   3   5   5      952.84     1805.67    115.58 o 
   4   5   5      960.75     1215.83    134.96 o 
   5   5   5      282.54      175.75     33.21 o 
   6   5   5      794.26      720.28     34.82 o 
   7   5   5     1723.79     2232.84     88.71 o 
   8   5   5      521.17     1014.31     81.76 o 
   9   5   5       29.17      374.59     51.86 o 
  10   5   5      131.73      606.98    103.01 o 
  11   5   5      388.59      799.32    114.04 o 
  12   5   5      305.08     1087.40    196.02 o 
  13   5   5     1391.78     1507.01     67.13 o 
  14   5   5     2708.51     4823.38    668.68 o 
  15   5   5      437.29      992.29    152.88 o 
  16   5   5     1008.63     1061.12     81.11 o 
  17   5   5       11.99      162.58     73.82 o 
  18   5   5        0.13       86.96     74.80 o 
  19   5   5      237.68      587.40     99.61 o 
  20   5   5        0.60       29.31    102.00 o 
  21   5   5      562.14      872.53    220.37 o 
  22   5   5       21.49      439.05    108.96 o 
  23   5   5       54.97      239.05    108.03 o 
   0   6   5     1510.12     1644.28     69.10 o 
   1   6   5     6066.35     5158.01    148.91 o 
   2   6   5       40.59       22.91     37.47 o 
   3   6   5     2200.51     2046.66     45.38 o 
   4   6   5        1.19       21.59     42.81 o 
   5   6   5      936.22      970.44     44.45 o 
   6   6   5      926.65      767.40     40.74 o 
   7   6   5     1118.92     1019.36     47.16 o 
   8   6   5        1.77       29.30     45.97 o 
   9   6   5      594.18      301.09     55.70 o 
  10   6   5       17.77       26.23     58.46 o 
  11   6   5      950.27      810.17     63.99 o 
  12   6   5      150.65       66.67     62.14 o 
  13   6   5      925.06     1021.30     67.59 o 
  14   6   5       73.27        0.52     82.27 o 
  15   6   5      454.93      377.91     72.20 o 
  16   6   5      346.65      278.87     75.01 o 
  17   6   5      318.80      455.56     78.57 o 
  18   6   5      137.61      133.95     77.21 o 
  19   6   5      225.29      293.46     96.64 o 
  20   6   5        4.96      -99.73     99.73 o 
  21   6   5        1.86       12.59    166.00 o 
  22   6   5        4.82     -123.74    123.74 o 
   1   7   5      669.68      807.00     75.21 o 
   2   7   5      355.02      295.35     99.33 o 
   3   7   5     1616.50     1387.02     63.15 o 
   4   7   5      886.94      851.71     52.68 o 
   5   7   5      867.94      765.16     55.39 o 
   6   7   5        0.03      -43.89     60.22 o 
   7   7   5      727.34      457.31     63.39 o 
   8   7   5      902.68      880.18     68.35 o 
   9   7   5      463.20      489.74     67.76 o 
  10   7   5      217.60      328.56     69.08 o 
  11   7   5      179.00      182.16     69.83 o 
  12   7   5      287.17      233.29     70.00 o 
  13   7   5        0.96      -56.00     64.42 o 
  14   7   5      611.95      489.66     80.87 o 
  15   7   5       30.60      -73.80     73.80 o 
  16   7   5      169.65      191.04    118.39 o 
  17   7   5        0.00       31.73     85.81 o 
  18   7   5      268.39      142.73     86.23 o 
  19   7   5      282.71      453.78    121.30 o 
  20   7   5        2.90      -26.89     85.68 o 
  21   7   5       47.97       85.20    105.05 o 
   0   8   5        8.64      459.67    116.31 o 
   1   8   5     2131.16     2818.36    411.83 o 
   2   8   5      669.67      618.57     83.76 o 
   3   8   5     1245.42     1458.56     86.94 o 
   4   8   5      266.86      327.36     97.97 o 
   5   8   5     1483.34     1546.88    106.28 o 
   6   8   5       10.34      170.06    127.34 o 
   7   8   5      909.22     1192.07    318.84 o 
   8   8   5      141.69      155.17     81.08 o 
   9   8   5     1307.29     1446.18    126.18 o 
  10   8   5      132.03      173.68     86.66 o 
  11   8   5        4.57      -50.32     83.45 o 
  12   8   5        0.44      -15.76     77.11 o 
  13   8   5        8.45      136.13     81.50 o 
  14   8   5       15.41      102.37     90.35 o 
  15   8   5      279.69      217.44    112.12 o 
  16   8   5      108.76      113.11     86.60 o 
  17   8   5      418.62      627.12     91.35 o 
  18   8   5       43.72      -31.01    126.77 o 
  19   8   5       23.99      163.59     95.88 o 
   1   9   5       82.80      114.46     82.57 o 
   2   9   5      142.01      188.27     85.14 o 
   3   9   5      743.18      866.14    103.09 o 
   4   9   5       32.96      195.56    100.64 o 
   5   9   5       49.95      235.08     96.52 o 
   6   9   5      104.83      211.04     99.01 o 
   7   9   5       43.79       99.67    131.53 o 
   8   9   5      201.77       70.79    132.23 o 
   9   9   5      232.07      161.22    131.67 o 
  10   9   5      146.37       96.36    135.62 o 
  11   9   5      564.75      679.20    143.73 o 
  12   9   5       17.91       42.13    139.65 o 
  13   9   5        1.81      -65.71    143.10 o 
  14   9   5        8.89      179.99    148.30 o 
  15   9   5       47.22      -31.19     98.25 o 
  16   9   5        0.05      265.53    151.06 o 
  17   9   5       24.20      231.96    157.35 o 
   0  10   5      427.65      407.56    125.59 o 
   1  10   5      687.69      604.59     92.01 o 
   2  10   5      263.04      202.27    107.05 o 
   3  10   5      801.71      730.11    110.10 o 
   4  10   5      348.01      380.12    106.49 o 
   5  10   5     1905.96     1538.09    146.56 o 
   6  10   5       94.11       47.60    133.67 o 
   7  10   5      122.70      136.10    138.81 o 
   8  10   5       12.29       26.84    132.19 o 
   9  10   5      309.86      146.44    196.24 o 
  10  10   5       46.31      159.51    142.43 o 
  11  10   5      166.45      208.06    146.10 o 
  12  10   5        6.29      -88.34    147.88 o 
  13  10   5      127.63      512.51    293.25 o 
  14  10   5      164.55      284.96    240.41 o 
   1  11   5      221.92      448.75    140.91 o 
   2  11   5        7.46      101.86    108.95 o 
   3  11   5      180.68      171.20    113.06 o 
   4  11   5      101.96        3.35    142.61 o 
   5  11   5        1.89       15.91    216.75 o 
   6  11   5       44.41       41.98    140.42 o 
   7  11   5        0.01     -140.97    140.97 o 
   8  11   5       60.26      249.88    147.15 o 
   9  11   5       10.87      208.63    150.37 o 
  10  11   5        1.22      -54.18    152.31 o 
   0   0   6    15292.78    19607.59    164.32 o 
   1   0   6   101363.77   119743.22    240.05 o 
   2   0   6   183060.53   212849.34   1918.28 o 
   3   0   6    69388.46    83503.77    718.42 o 
   4   0   6     7611.29     9717.96    124.75 o 
   5   0   6     7699.35     8820.45    117.79 o 
   6   0   6      283.49      217.82     55.11 o 
   7   0   6     1737.84     1210.69     65.48 o 
   8   0   6     6769.96     8515.12    100.76 o 
   9   0   6    23937.80    28685.05    643.76 o 
  10   0   6    16131.65    18421.77    396.04 o 
  11   0   6     1160.29     1669.46     55.22 o 
  12   0   6     5581.99     5926.88     73.21 o 
  13   0   6       93.40      110.39     68.87 o 
  14   0   6      718.72      616.38     75.81 o 
  15   0   6        0.95      -24.44    104.72 o 
  16   0   6      722.20     1174.22    218.44 o 
  17   0   6      904.70      868.22    123.20 o 
  18   0   6     3483.76     3386.31    189.29 o 
  19   0   6     1086.06     1250.81    128.62 o 
  20   0   6       95.23      148.27     89.55 o 
  21   0   6       13.93      -53.09    106.79 o 
  22   0   6      220.05      151.53    103.99 o 
  23   0   6       65.32     -108.13    108.13 o 
  24   0   6      110.50       92.41    106.81 o 
  25   0   6        5.30        4.90    118.55 o 
  26   0   6      130.89      146.61    117.07 o 
   1   1   6    28746.68    27300.17    265.24 o 
   2   1   6     5449.52     4519.93     48.27 o 
   3   1   6     2800.38     2425.24     35.28 o 
   4   1   6    19164.75    16786.86     73.00 o 
   5   1   6       25.36       23.56     34.85 o 
   6   1   6     5167.89     4502.35     57.77 o 
   7   1   6       33.28        4.51     29.52 o 
   8   1   6       28.25       -7.80     20.75 o 
   9   1   6      268.12      185.70     26.80 o 
  10   1   6      169.77      194.64     39.89 o 
  11   1   6      221.46      156.74     33.65 o 
  12   1   6      253.75      284.91     42.52 o 
  13   1   6      639.99      357.51     46.06 o 
  14   1   6      842.24      882.29     59.28 o 
  15   1   6      915.32      678.83     60.80 o 
  16   1   6     1023.17     1019.83     78.99 o 
  17   1   6      153.64      270.69     79.53 o 
  18   1   6      220.25      200.59     79.42 o 
  19   1   6      681.03      891.77     70.31 o 
  20   1   6       31.79       13.99     65.63 o 
  21   1   6      105.24      105.58     82.34 o 
  22   1   6      117.68      -21.08     69.77 o 
  23   1   6       57.51       21.82     80.38 o 
  24   1   6       31.37      -60.17     72.84 o 
  25   1   6       14.68      164.78     83.86 o 
   0   2   6      683.01     1099.72    115.57 o 
   1   2   6    13058.47    11889.32    128.07 o 
   2   2   6    99166.71    89792.41    428.30 o 
   3   2   6     9554.95     8652.05     56.54 o 
   4   2   6     1888.98     1583.97     32.76 o 
   5   2   6     1020.75      939.53     29.42 o 
   6   2   6     1361.72     1807.67     32.04 o 
   7   2   6     2348.48     2109.85     30.31 o 
   8   2   6     2656.22     2273.44     43.61 o 
   9   2   6      209.36      142.37     25.61 o 
  10   2   6     8007.71     7037.83     56.14 o 
  11   2   6      397.65      243.89     38.94 o 
  12   2   6     4291.23     4242.12     53.57 o 
  13   2   6       42.09       70.43     40.86 o 
  14   2   6       92.47       73.39     42.16 o 
  15   2   6       92.97       -2.51     50.99 o 
  16   2   6       28.48       44.69     59.28 o 
  17   2   6      890.29      905.40     68.76 o 
  18   2   6     1845.04     1366.65     71.40 o 
  19   2   6     1756.06     1532.03     97.79 o 
  20   2   6       52.09      -64.37     64.37 o 
  21   2   6       55.70        3.00     68.95 o 
  22   2   6        7.44      -15.77     81.56 o 
  23   2   6       32.65      -15.84     89.06 o 
  24   2   6      389.45      398.80     91.37 o 
  25   2   6        5.65       28.61    113.98 o 
   1   3   6     4608.61     5970.52    428.51 o 
   2   3   6     7473.36     8547.10    138.81 o 
   3   3   6     3864.07     4453.77    202.12 o 
   4   3   6     3467.36     3348.81     85.04 o 
   5   3   6    12820.75    20122.68    411.10 o 
   6   3   6      475.49      692.51     87.78 o 
   7   3   6     1989.56     2650.75    493.72 o 
   8   3   6     5113.30     6519.46    400.49 o 
   9   3   6      968.69     2662.57    290.02 o 
  10   3   6      117.16      111.83     32.74 o 
  11   3   6      434.67      794.46    166.30 o 
  12   3   6      305.48     1188.35    170.81 o 
  13   3   6      412.17     1438.30    106.29 o 
  14   3   6     1927.04     2672.61    323.99 o 
  15   3   6      342.40      883.44    183.31 o 
  16   3   6      760.23      729.77     74.64 o 
  17   3   6        0.97      -17.55     78.13 o 
  18   3   6       99.67      268.91     84.14 o 
  19   3   6      503.02     1060.69    174.48 o 
  20   3   6      266.42      519.77    113.37 o 
  21   3   6       19.23      403.16    161.02 o 
  22   3   6        0.49       49.23    102.97 o 
  23   3   6       19.68       97.78    106.21 o 
  24   3   6        7.47      124.27    108.15 o 
  25   3   6       65.56      150.75    110.93 o 
   0   4   6    16617.93    14232.18    237.95 o 
   1   4   6       97.17      112.16     32.42 o 
   2   4   6    12151.27    12390.73    144.08 o 
   3   4   6    27734.54    28109.58    492.00 o 
   4   4   6     1575.94     1488.57     80.02 o 
   5   4   6     5311.65     5441.62     46.94 o 
   6   4   6      266.39      344.07     25.93 o 
   7   4   6     1659.26     1308.44     40.42 o 
   8   4   6      164.77      217.76     32.47 o 
   9   4   6     3541.81     2969.69     60.95 o 
  10   4   6      997.99      870.88     45.04 o 
  11   4   6     1304.41     1385.19     74.56 o 
  12   4   6       48.12       56.10     49.45 o 
  13   4   6      213.09      220.80     65.85 o 
  14   4   6     1203.63     1106.17     72.80 o 
  15   4   6       89.12      236.40     78.24 o 
  16   4   6        0.85       30.64     77.32 o 
  17   4   6     1407.77     1231.76     87.09 o 
  18   4   6      235.29      364.36     95.78 o 
  19   4   6       70.37      115.32     96.24 o 
  20   4   6      273.45      352.25    102.26 o 
  21   4   6      124.67       41.17     99.60 o 
  22   4   6       93.30      103.08    103.89 o 
  23   4   6      135.18      -26.88    106.95 o 
  24   4   6        7.27     -108.86    108.86 o 
   1   5   6      633.82      607.58     32.94 o 
   2   5   6       85.58       48.38     32.40 o 
   3   5   6        1.65       13.43     34.74 o 
   4   5   6     1829.17     1601.40     39.14 o 
   5   5   6     1396.88     1595.72     42.32 o 
   6   5   6     2071.77     1925.10     38.74 o 
   7   5   6      436.36      332.95     39.82 o 
   8   5   6     4159.08     3878.77     47.47 o 
   9   5   6      243.64      241.64     41.05 o 
  10   5   6      150.76       97.71     50.64 o 
  11   5   6       20.55       17.88     55.84 o 
  12   5   6     3028.06     2645.62     69.33 o 
  13   5   6      382.93      278.25     62.76 o 
  14   5   6     2665.53     2414.38     82.69 o 
  15   5   6      659.82      743.20     74.20 o 
  16   5   6      416.98      257.29     72.10 o 
  17   5   6       61.93      -81.47     81.47 o 
  18   5   6        4.81       16.52     82.19 o 
  19   5   6        5.07      -25.93     94.10 o 
  20   5   6      165.90      162.05    103.20 o 
  21   5   6      194.20      137.11    105.03 o 
  22   5   6      169.58       19.44    104.31 o 
  23   5   6       15.48      -61.60    132.72 o 
   0   6   6     8335.90     6702.96    228.90 o 
   1   6   6      767.10     1673.33    140.74 o 
   2   6   6      133.25      206.01     39.56 o 
   3   6   6     3432.44     3371.93     66.81 o 
   4   6   6       55.90      149.09     39.75 o 
   5   6   6       15.55       44.54     42.36 o 
   6   6   6      913.27      835.98     51.15 o 
   7   6   6       37.97      443.41     59.94 o 
   8   6   6     3714.56     3392.14     56.29 o 
   9   6   6     2198.74     2002.35     62.72 o 
  10   6   6      210.09      436.16     79.07 o 
  11   6   6       39.54       75.64     60.45 o 
  12   6   6      238.99      436.33    131.69 o 
  13   6   6      149.92      259.70     65.02 o 
  14   6   6       28.18      -20.03     72.12 o 
  15   6   6      175.68       93.99     73.71 o 
  16   6   6        2.57       86.86     80.81 o 
  17   6   6      561.17      573.65     78.44 o 
  18   6   6      429.83      548.53    110.98 o 
  19   6   6      246.26      139.37     89.13 o 
  20   6   6       40.80      155.74    101.01 o 
  21   6   6       83.39       99.09    109.01 o 
  22   6   6      177.62      258.25    207.22 o 
   1   7   6      645.64     1341.42    144.31 o 
   2   7   6      510.57      563.97     59.24 o 
   3   7   6        1.08      266.02     61.56 o 
   4   7   6       67.49       94.39     58.61 o 
   5   7   6     3421.62     3759.78     76.03 o 
   6   7   6      952.45     1096.34    100.82 o 
   7   7   6      216.52      478.90     70.80 o 
   8   7   6     2474.07     2756.19     75.99 o 
   9   7   6      481.07      545.94     67.71 o 
  10   7   6     1279.07     1557.66    239.00 o 
  11   7   6       19.46       89.58     68.05 o 
  12   7   6     1023.85     1109.16     76.23 o 
  13   7   6      243.74      268.71     81.03 o 
  14   7   6      773.76      904.18     77.28 o 
  15   7   6      456.76      434.57     76.44 o 
  16   7   6      402.40      537.75     79.22 o 
  17   7   6      138.63      247.00     79.89 o 
  18   7   6      229.61      365.17     80.19 o 
  19   7   6        0.54       26.67     98.88 o 
  20   7   6       87.90      260.81    112.22 o 
  21   7   6       49.47       -7.27    107.06 o 
   0   8   6     1772.69     1604.65    125.38 o 
   1   8   6       44.59       23.52     80.74 o 
   2   8   6      242.85      235.21     80.13 o 
   3   8   6      437.04      413.27     94.02 o 
   4   8   6        0.02       15.45    123.77 o 
   5   8   6     1064.93      690.61    106.56 o 
   6   8   6       14.18      -33.38    101.19 o 
   7   8   6      283.91      206.47     99.84 o 
   8   8   6     1159.26     1193.04     82.87 o 
   9   8   6      438.45      393.06     79.10 o 
  10   8   6      137.46       10.21     76.44 o 
  11   8   6        2.73      -16.97     68.70 o 
  12   8   6       73.49       25.14     71.37 o 
  13   8   6       12.58      -80.64     80.64 o 
  14   8   6      257.99      278.81     98.40 o 
  15   8   6       39.77        8.24    111.04 o 
  16   8   6       12.35      110.24    113.49 o 
  17   8   6        8.50      -29.61    100.55 o 
  18   8   6       67.45      277.26     93.38 o 
  19   8   6        1.73       46.13    161.30 o 
   1   9   6      147.16      217.80     81.97 o 
   2   9   6        9.79      263.56     82.75 o 
   3   9   6        0.06       91.74    101.82 o 
   4   9   6      123.92      188.33     96.80 o 
   5   9   6      597.05      424.99    101.19 o 
   6   9   6     1057.86      858.53    104.53 o 
   7   9   6        2.94       -0.56    127.24 o 
   8   9   6       18.14      177.66    129.86 o 
   9   9   6      188.43       -5.11    155.67 o 
  10   9   6        0.74       84.07    137.04 o 
  11   9   6        1.40      107.16    141.88 o 
  12   9   6      103.51      167.48    143.90 o 
  13   9   6      139.50      669.44    463.91 o 
  14   9   6      180.13      178.16    147.69 o 
  15   9   6      271.48      442.05    100.87 o 
  16   9   6      628.48      689.51    110.76 o 
   0  10   6       21.36      151.35    124.21 o 
   1  10   6       68.29      208.84     87.60 o 
   2  10   6        0.01       22.75    103.86 o 
   3  10   6       53.28       -5.81    108.01 o 
   4  10   6        4.42       38.44    109.94 o 
   5  10   6        0.04       86.36    103.48 o 
   6  10   6       85.41      404.41    136.05 o 
   7  10   6      191.34      206.82    218.76 o 
   8  10   6      132.48      102.49    139.14 o 
   9  10   6       45.25      190.86    227.70 o 
  10  10   6        1.42      -46.37    143.54 o 
  11  10   6        0.20      169.57    149.24 o 
  12  10   6       18.84      244.14    150.74 o 
  13  10   6        7.03     -147.64    147.64 o 
  14  10   6       34.19       31.86    217.08 o 
   1  11   6        0.08        2.66    108.83 o 
   2  11   6      293.19      432.10    113.30 o 
   3  11   6       67.41      216.13    111.74 o 
   4  11   6       97.94      176.04    138.70 o 
   5  11   6        9.59      -44.84    174.14 o 
   6  11   6      187.46      265.17    147.90 o 
   7  11   6       29.89      143.48    195.19 o 
   8  11   6        3.75     -146.98    146.98 o 
   9  11   6        0.06     -146.98    146.98 o 
   1   1   7    13076.31     9892.29    202.57 o 
   2   1   7    13661.05    14214.22    179.91 o 
   3   1   7     1587.73     1854.04     35.36 o 
   4   1   7     1816.31     1384.21     33.68 o 
   5   1   7     2729.20     2562.44     39.29 o 
   6   1   7     2313.04     1974.29     36.80 o 
   7   1   7     1963.11     1721.22     35.88 o 
   8   1   7      873.57     1050.28     44.44 o 
   9   1   7    17701.31    15555.51    437.64 o 
  10   1   7      575.38      571.07     46.16 o 
  11   1   7      342.51      361.48     43.55 o 
  12   1   7      290.23      298.78     59.41 o 
  13   1   7     6255.00     5282.97    130.67 o 
  14   1   7     1976.84     1859.87    211.49 o 
  15   1   7     1039.64     1118.14     98.38 o 
  16   1   7     3714.21     3793.26     79.53 o 
  17   1   7     6765.93     6858.48    286.01 o 
  18   1   7      555.56      607.02     68.92 o 
  19   1   7        7.10       33.56     65.79 o 
  20   1   7       27.96      181.11     65.92 o 
  21   1   7     1687.10     1629.41     83.83 o 
  22   1   7       18.64      132.57     76.92 o 
  23   1   7        0.13      -37.74     74.71 o 
  24   1   7       78.52       75.06     95.60 o 
  25   1   7      102.52     -102.60    135.99 o 
   0   2   7      696.55     2825.39    129.79 o 
   1   2   7     7783.66     7191.24    110.85 o 
   3   2   7      245.26     1381.90    196.93 o 
   4   2   7     7221.05     7297.95    125.39 o 
   5   2   7      953.74      981.17     35.20 o 
   6   2   7      939.33      942.77     27.68 o 
   7   2   7     1774.62     3363.05    376.84 o 
   8   2   7     4940.42     5738.36    310.06 o 
   9   2   7     2082.80     2035.91    147.54 o 
  10   2   7      248.00     1330.94    168.55 o 
  11   2   7      326.37      518.99     62.12 o 
  12   2   7     5171.35     5469.74    185.32 o 
  13   2   7      269.70      893.39    143.69 o 
  14   2   7      327.03      214.46     55.24 o 
  15   2   7      172.16      144.33     52.35 o 
  16   2   7      198.54      356.76     62.86 o 
  17   2   7       74.76     1123.29    105.24 o 
  18   2   7      477.96      479.44     65.57 o 
  19   2   7      487.90     1942.96    356.11 o 
  20   2   7      341.12      333.10     66.90 o 
  21   2   7      428.22      349.89     92.41 o 
  22   2   7        3.24       57.45     97.64 o 
  23   2   7      106.19      170.82     87.32 o 
  24   2   7       97.81      100.43    102.60 o 
  25   2   7        3.08      -51.90     99.19 o 
   1   3   7       92.60       12.96     39.46 o 
   2   3   7      322.49      236.19     33.55 o 
   3   3   7       81.24       94.98     31.13 o 
   4   3   7    13577.47    12260.21     86.92 o 
   5   3   7       22.51      -10.86     32.54 o 
   6   3   7       18.64      -13.82     25.88 o 
   7   3   7      225.38      188.80     28.81 o 
   8   3   7     3122.32     2911.04     37.58 o 
   9   3   7     3733.72     3127.64     36.62 o 
  10   3   7      518.96      313.14     33.24 o 
  11   3   7      374.42      380.88     37.61 o 
  12   3   7     3038.35     2590.96     47.61 o 
  13   3   7     2555.07     2296.31     52.53 o 
  14   3   7      733.50      634.85     50.49 o 
  15   3   7       83.51       -8.19     77.00 o 
  16   3   7      642.55      610.96     94.05 o 
  17   3   7       79.05       47.68     78.33 o 
  18   3   7      265.31      298.05     79.42 o 
  19   3   7      987.91     1002.55    102.92 o 
  20   3   7      137.36      178.90     95.93 o 
  21   3   7      793.08      713.41    108.68 o 
  22   3   7       16.07      -72.49     99.33 o 
  23   3   7      146.21       49.87    104.78 o 
  24   3   7      113.69       -3.56    123.39 o 
   0   4   7     6508.21     5960.13     72.60 o 
   1   4   7     2503.39     2736.40     45.54 o 
   2   4   7     1234.05     1055.54     37.97 o 
   3   4   7      117.55       66.72     37.29 o 
   4   4   7     4142.17     4043.27    102.00 o 
   5   4   7        0.18       -4.15     30.58 o 
   6   4   7      410.19      347.35     34.26 o 
   7   4   7      103.38      104.12     32.12 o 
   8   4   7     2152.01     1841.45     37.94 o 
   9   4   7     1453.45     1399.11     56.82 o 
  10   4   7       56.71       49.91     46.45 o 
  11   4   7      235.42      229.94     53.94 o 
  12   4   7     1835.03     1921.14     93.25 o 
  13   4   7      264.79      374.74     71.77 o 
  14   4   7      331.03      352.14     77.70 o 
  15   4   7      799.91      680.12     81.62 o 
  16   4   7      240.68      109.84     77.05 o 
  17   4   7       57.57       59.38     86.50 o 
  18   4   7        8.98      -29.49     92.43 o 
  19   4   7       61.51       54.85     94.99 o 
  20   4   7      109.59      101.18     98.42 o 
  21   4   7       18.31       88.09    101.38 o 
  22   4   7       91.63      127.78    103.93 o 
  23   4   7        2.54       58.04    104.71 o 
  24   4   7      227.61      266.19    112.80 o 
   1   5   7       96.17     1800.66    287.83 o 
   2   5   7      768.18      886.02     90.33 o 
   3   5   7      346.83      555.41     42.84 o 
   4   5   7     2465.53     2906.62     53.30 o 
   5   5   7     1537.73     2197.54    140.12 o 
   6   5   7     1924.75     2480.50    292.36 o 
   7   5   7     1589.12     2554.62    501.33 o 
   8   5   7      724.50      600.36     44.87 o 
   9   5   7       38.95      -35.48     49.11 o 
  10   5   7     3247.21     5208.51    620.17 o 
  11   5   7     3314.84     3425.95    148.32 o 
  12   5   7     2819.72     6088.71    972.50 o 
  13   5   7      241.05     1387.49    335.71 o 
  14   5   7     2005.40     2017.61    160.38 o 
  15   5   7      101.56      241.21    116.94 o 
  16   5   7      289.53      239.70     89.62 o 
  17   5   7       13.74      125.17     80.70 o 
  18   5   7      333.19      528.43     85.05 o 
  19   5   7      152.63      185.82    101.44 o 
  20   5   7      212.62      447.39    103.87 o 
  21   5   7      627.34      942.35    118.38 o 
  22   5   7       33.10      165.25    103.79 o 
  23   5   7      385.80      300.71    110.00 o 
   0   6   7     1007.29     1204.84     83.25 o 
   1   6   7      781.05      530.12     42.60 o 
   2   6   7      961.78      963.33     45.32 o 
   3   6   7     2916.15     2785.15     81.62 o 
   4   6   7        1.36       58.37     49.20 o 
   5   6   7     1009.55     1188.51     51.71 o 
   6   6   7     2625.73     2434.36     58.30 o 
   7   6   7      718.26      712.17     48.65 o 
   8   6   7       13.88       54.25     50.60 o 
   9   6   7       20.67       55.88     55.90 o 
  10   6   7      920.70      698.87     60.01 o 
  11   6   7        1.58       -7.09     60.72 o 
  12   6   7      455.24      387.27     64.35 o 
  13   6   7     1293.55     1095.57     69.35 o 
  14   6   7     1348.11     1226.19     78.57 o 
  15   6   7      174.53      252.23     73.62 o 
  16   6   7       98.38       85.07     74.27 o 
  17   6   7       51.58       83.48     83.68 o 
  18   6   7       92.65      -11.65     86.89 o 
  19   6   7      351.10      426.43     90.36 o 
  20   6   7        2.88      -97.35     97.35 o 
  21   6   7       56.33      256.33    104.94 o 
  22   6   7      173.12      194.54    159.94 o 
   1   7   7       10.87      151.35     73.60 o 
   2   7   7       57.36       24.60     49.97 o 
   3   7   7       99.78       41.06     52.80 o 
   4   7   7       63.96       16.42     54.28 o 
   5   7   7      633.16      618.47     64.11 o 
   6   7   7     1913.33     1768.28     70.64 o 
   7   7   7       46.26      133.28     64.14 o 
   8   7   7      340.73      372.53     67.66 o 
   9   7   7       51.26      -12.38     66.93 o 
  10   7   7     2166.48     1841.95     99.83 o 
  11   7   7      325.77      407.02     71.37 o 
  12   7   7      745.74      645.54     84.12 o 
  13   7   7        0.30      118.76     72.53 o 
  14   7   7        4.04       84.32     82.11 o 
  15   7   7      206.93      259.48     77.12 o 
  16   7   7      172.07      141.87     84.61 o 
  17   7   7        2.59      -79.32     79.32 o 
  18   7   7       91.48       36.79     79.73 o 
  19   7   7      214.76      200.92     86.11 o 
  20   7   7       88.82       97.77     91.81 o 
   0   8   7       29.76      224.00    184.22 o 
   1   8   7     1493.31     1568.62     87.29 o 
   2   8   7      229.36      441.29     82.95 o 
   3   8   7     2069.11     2084.93     89.87 o 
   4   8   7      558.00      836.36    104.61 o 
   5   8   7     2259.80     2867.16    315.10 o 
   6   8   7     1120.82     1193.40    109.96 o 
   7   8   7      359.93      471.91    148.74 o 
   8   8   7        1.99      182.90     76.86 o 
   9   8   7      205.58      390.13     81.39 o 
  10   8   7       19.96       90.39     67.64 o 
  11   8   7      167.42      165.80     72.58 o 
  12   8   7       25.46      -25.54     72.60 o 
  13   8   7      101.36      209.93     74.40 o 
  14   8   7      810.15      835.89     89.14 o 
  15   8   7        6.14       48.67     93.19 o 
  16   8   7       31.00      -15.21     89.81 o 
  17   8   7        8.41      247.31     88.50 o 
  18   8   7       13.38       51.23    108.71 o 
  19   8   7      103.06      282.08     93.50 o 
   1   9   7       25.41      108.92     80.49 o 
   2   9   7      141.99      238.99     81.44 o 
   3   9   7      355.52      267.61    100.07 o 
   4   9   7       13.15       93.07     98.30 o 
   5   9   7      203.10      156.88     99.07 o 
   6   9   7      535.14      504.24    111.32 o 
   7   9   7       44.92       18.23    130.40 o 
   8   9   7       87.39       51.43    133.28 o 
   9   9   7      136.91      200.13    137.03 o 
  10   9   7       13.34       18.98    142.52 o 
  11   9   7       69.07       38.74    141.47 o 
  12   9   7        0.63       50.25    164.41 o 
  13   9   7        1.94      208.00    169.74 o 
  14   9   7       24.97      124.40    106.41 o 
  15   9   7       79.99      -98.80     98.80 o 
  16   9   7       36.39      156.17    149.47 o 
   0  10   7      169.94      157.38    222.94 o 
   1  10   7      390.96      208.43    177.20 o 
   2  10   7       33.41      268.30    167.51 o 
   3  10   7      381.77       71.75    105.17 o 
   4  10   7        0.25      111.68    104.77 o 
   5  10   7      346.98      339.89    110.05 o 
   6  10   7       96.46     -134.30    134.30 o 
   7  10   7       58.60        6.67    141.99 o 
   8  10   7      210.89      204.69    144.08 o 
   9  10   7      254.69      374.94    147.52 o 
  10  10   7      164.03      315.57    156.35 o 
  11  10   7       57.35     -130.19    149.84 o 
  12  10   7       22.16       13.60    153.28 o 
  13  10   7       17.74      216.64    156.28 o 
   1  11   7        0.21      115.57    132.39 o 
   2  11   7      238.19      113.12    129.61 o 
   3  11   7       39.42      -10.35    113.14 o 
   4  11   7        0.61       24.27    110.59 o 
   5  11   7        6.91       42.81    180.52 o 
   6  11   7      137.61      124.23    146.61 o 
   7  11   7        2.34       80.64    183.22 o 
   8  11   7        0.29      184.37    154.83 o 
   9  11   7       73.29      172.59    192.34 o 
   0   0   8     9982.73    13948.11    167.58 o 
   1   0   8       15.01      167.07     76.65 o 
   2   0   8     1278.28     1170.21     61.81 o 
   3   0   8    98428.31   119280.28    670.77 o 
   4   0   8    25685.53    30455.33    414.26 o 
   5   0   8    15554.89    19759.57    292.47 o 
   6   0   8    22365.94    26479.41    508.49 o 
   7   0   8    13264.56    16556.19    178.73 o 
   8   0   8     6979.31     8577.69    107.80 o 
   9   0   8     1446.92      849.48     71.79 o 
  10   0   8      511.51      497.65     73.71 o 
  11   0   8      482.84      568.35     52.62 o 
  12   0   8     1236.97     1306.82    117.64 o 
  13   0   8     2011.75     2407.11     96.82 o 
  14   0   8      319.43      474.20     85.36 o 
  15   0   8      287.66      229.47     93.13 o 
  16   0   8        0.32      -12.73     94.19 o 
  17   0   8     4517.78     5462.17    137.69 o 
  18   0   8     2418.03     2274.18    119.98 o 
  19   0   8      199.26      170.31    145.54 o 
  20   0   8     2445.28     2816.82    199.67 o 
  21   0   8        8.95      -17.04    104.10 o 
  22   0   8      363.54      341.19    180.31 o 
  23   0   8      200.62       65.85    108.66 o 
  24   0   8      348.81      632.00    121.44 o 
  25   0   8        4.14       35.00    150.38 o 
   1   1   8     9827.77     8770.97    107.75 o 
   2   1   8     2054.81     1959.68     41.50 o 
   3   1   8      323.27      325.47     37.34 o 
   4   1   8      913.88      838.69     34.05 o 
   5   1   8     1991.97     1679.74     35.55 o 
   6   1   8      561.18      604.91     34.69 o 
   7   1   8       96.02       77.52     33.71 o 
   8   1   8      207.71       97.95     43.14 o 
   9   1   8      813.00      652.67     35.78 o 
  10   1   8      806.21      656.92     37.94 o 
  11   1   8      960.81      916.65     52.22 o 
  12   1   8      351.48      324.01     51.80 o 
  13   1   8        7.33      -43.67     57.73 o 
  14   1   8       70.02       74.44     57.99 o 
  15   1   8        0.36      -34.64     64.63 o 
  16   1   8       25.72       51.15     67.85 o 
  17   1   8      450.72      450.82     75.18 o 
  18   1   8        1.27      -24.04     69.62 o 
  19   1   8       81.87       44.23     70.65 o 
  20   1   8        9.87      -70.94     70.94 o 
  21   1   8      437.18      383.42     95.94 o 
  22   1   8       10.97       41.69     74.95 o 
  23   1   8       89.81      185.86     79.40 o 
  24   1   8        0.61       46.72    113.01 o 
  25   1   8       31.33      322.84     82.95 o 
   0   2   8       86.99       71.53    112.18 o 
   1   2   8     8648.92     8167.61    112.14 o 
   2   2   8    14267.30    11602.11     85.83 o 
   3   2   8      565.19      628.61     41.61 o 
   4   2   8    13705.01    11232.91     75.53 o 
   5   2   8      786.67      757.79     37.77 o 
   6   2   8     8225.35     7161.77     54.01 o 
   7   2   8      189.71      234.13     27.54 o 
   8   2   8     6732.90     6116.45     69.38 o 
   9   2   8        7.93      -21.60     28.40 o 
  10   2   8     1321.99     1195.59     35.21 o 
  11   2   8     1009.79     1018.64     40.79 o 
  12   2   8     3563.81     3668.53     84.22 o 
  13   2   8     2542.79     2289.27     63.53 o 
  14   2   8     2241.00     1878.43     56.91 o 
  15   2   8        2.37      -16.85     58.42 o 
  16   2   8        0.53      -55.79     74.19 o 
  17   2   8     3968.48     3761.27    100.06 o 
  18   2   8      946.26      909.00     73.32 o 
  19   2   8      608.13      663.98     91.48 o 
  20   2   8      363.08      320.11     72.40 o 
  21   2   8        3.68      -16.22     92.11 o 
  22   2   8       17.30       19.31    116.75 o 
  23   2   8      174.37      225.69    139.48 o 
  24   2   8       20.90      163.15    100.49 o 
  25   2   8       35.82       93.08    181.25 o 
   1   3   8    23754.17    25521.65    259.10 o 
   2   3   8       44.12      162.30     37.72 o 
   3   3   8     1276.23     1691.74     70.04 o 
   4   3   8      214.04     3109.86    883.84 o 
   5   3   8     4053.01     4300.25     64.31 o 
   6   3   8      182.62      436.01     78.55 o 
   7   3   8       37.56      557.30    107.37 o 
   8   3   8     1390.11     1650.46     55.18 o 
   9   3   8      389.68      823.86    160.87 o 
  10   3   8     1103.02     2186.54    315.31 o 
  11   3   8     3739.40     3743.14     81.31 o 
  12   3   8     1021.54     1564.18    133.54 o 
  13   3   8      670.37     1065.53    200.15 o 
  14   3   8       73.33       92.73     62.40 o 
  15   3   8      469.16     2224.01    197.63 o 
  16   3   8      824.42     1119.22     83.66 o 
  17   3   8        5.84      676.92    127.31 o 
  18   3   8      430.82      491.92    148.18 o 
  19   3   8      118.77       75.82     93.97 o 
  20   3   8      164.50      181.88    101.26 o 
  21   3   8      282.29      326.56    103.60 o 
  22   3   8       20.01      282.38    120.40 o 
  23   3   8        2.58      337.19    124.44 o 
  24   3   8       38.05      381.22    180.95 o 
   0   4   8      188.30      274.20     54.58 o 
   1   4   8    11965.55    11700.30    174.19 o 
   2   4   8     3619.43     3052.24     86.46 o 
   3   4   8      416.80      440.68     32.13 o 
   4   4   8     6494.09     5644.37     69.07 o 
   5   4   8      456.12      713.44     75.50 o 
   6   4   8     6244.63     5968.93    189.28 o 
   7   4   8     6961.77     6281.35    106.10 o 
   8   4   8     1980.78     2106.65     69.23 o 
   9   4   8     1426.53     1323.40     46.80 o 
  10   4   8      447.94      447.86     57.14 o 
  11   4   8        5.70       55.16     52.17 o 
  12   4   8      352.35      384.51     62.78 o 
  13   4   8        8.46       31.82     72.18 o 
  14   4   8     7224.60     7240.43    270.48 o 
  15   4   8       20.60      120.52     77.84 o 
  16   4   8       43.89      -52.25     75.04 o 
  17   4   8      857.19      761.98    100.63 o 
  18   4   8       14.98      -92.36     92.36 o 
  19   4   8      475.65      140.32    160.61 o 
  20   4   8       91.92      -37.84    103.39 o 
  21   4   8       17.52     -101.53    108.87 o 
  22   4   8      226.21      122.66    101.64 o 
  23   4   8        0.47      -87.06    118.16 o 
  24   4   8       26.14      103.88    379.00 o 
   1   5   8     6323.35     5656.13     55.58 o 
   2   5   8      383.49      459.15     38.38 o 
   3   5   8     2162.82     2160.70     52.88 o 
   4   5   8     1611.85     1484.11     50.23 o 
   5   5   8      129.53      130.67     49.83 o 
   6   5   8       38.57       72.39     45.74 o 
   7   5   8      218.17      167.25     44.53 o 
   8   5   8       20.51       15.09     48.25 o 
   9   5   8       57.71        3.30     54.52 o 
  10   5   8      771.19      735.75     54.79 o 
  11   5   8     2923.03     2697.55     63.39 o 
  12   5   8     5210.10     4501.87     77.89 o 
  13   5   8     1681.03     1676.55     76.66 o 
  14   5   8       19.19        2.30     69.08 o 
  15   5   8      222.54      289.09     83.92 o 
  16   5   8       60.55       18.00     79.92 o 
  17   5   8      599.06      681.39     84.14 o 
  18   5   8      966.80      854.01    102.97 o 
  19   5   8       97.39       80.46    101.02 o 
  20   5   8      942.84      779.52    155.18 o 
  21   5   8       67.50      -12.23    103.95 o 
  22   5   8       78.55      207.51    218.51 o 
  23   5   8       11.56      -30.19    114.27 o 
   0   6   8        0.68      348.82     73.97 o 
   1   6   8     1864.43     1774.11     54.99 o 
   2   6   8      434.22      684.49     46.14 o 
   3   6   8      331.49      909.38     80.43 o 
   4   6   8     3564.97     3353.30     62.99 o 
   5   6   8      137.14      723.90     96.58 o 
   6   6   8      139.22     1232.31    203.10 o 
   7   6   8     2931.71     2505.71     71.26 o 
   8   6   8      126.30       59.72     64.64 o 
   9   6   8       64.53      101.64     65.54 o 
  10   6   8       88.65      123.16     60.22 o 
  11   6   8       34.79        4.04     60.42 o 
  12   6   8       18.86       18.27     62.48 o 
  13   6   8      707.87      811.64     66.61 o 
  14   6   8     3715.39     4151.40    222.97 o 
  15   6   8       82.03      167.61     73.77 o 
  16   6   8      648.29      492.12     87.83 o 
  17   6   8      229.91       66.97     97.42 o 
  18   6   8        5.08      126.98     92.97 o 
  19   6   8      224.47       41.91     98.68 o 
  20   6   8       33.84      107.95    137.32 o 
  21   6   8      151.50      -26.76    108.10 o 
  22   6   8       92.17      -20.59    124.39 o 
   1   7   8      440.28      532.15     65.02 o 
   2   7   8      705.02      783.49     55.17 o 
   3   7   8     3320.20     4272.75    269.32 o 
   4   7   8     2457.04     2667.48    117.77 o 
   5   7   8      146.45      184.19     64.64 o 
   6   7   8      118.48      206.09     65.48 o 
   7   7   8      400.33      469.37    113.29 o 
   8   7   8      555.65      440.88     85.22 o 
   9   7   8      188.24      286.09     69.19 o 
  10   7   8      272.43      380.45     70.57 o 
  11   7   8        0.66       71.88     69.25 o 
  12   7   8     1952.20     2190.28    127.41 o 
  13   7   8      954.90     1175.98    161.56 o 
  14   7   8      893.67      999.00     91.15 o 
  15   7   8      520.51      429.09     89.52 o 
  16   7   8        2.56       63.30     82.12 o 
  17   7   8      407.29      332.14     86.95 o 
  18   7   8      296.15      300.58     89.85 o 
  19   7   8        8.51      -43.45    116.01 o 
  20   7   8      361.68      463.80    154.15 o 
   0   8   8      726.12      631.96    122.81 o 
   1   8   8      109.10      112.12     84.03 o 
   2   8   8      198.08      155.91     83.21 o 
   3   8   8      430.73      518.30    146.56 o 
   4   8   8     2954.97     2930.84    230.36 o 
   5   8   8       79.50      205.59    105.25 o 
   6   8   8      219.09      256.15    133.05 o 
   7   8   8        1.53      -33.54     75.96 o 
   8   8   8       68.15      122.96     78.51 o 
   9   8   8      201.86      107.09     68.27 o 
  10   8   8       20.00       71.16     70.96 o 
  11   8   8       67.41       96.56     71.72 o 
  12   8   8       28.20       30.81     73.77 o 
  13   8   8       10.39       49.05     75.60 o 
  14   8   8       67.22       66.88     84.22 o 
  15   8   8       12.71       73.06     84.89 o 
  16   8   8       11.00       77.13     89.37 o 
  17   8   8       81.98       33.84     89.34 o 
  18   8   8       22.08       12.82    237.02 o 
   1   9   8      117.24      124.95     83.81 o 
   2   9   8      198.38      341.33    103.53 o 
   3   9   8      526.32      539.47    102.00 o 
   4   9   8       46.03      119.37    150.68 o 
   5   9   8       73.60      317.88    133.15 o 
   6   9   8      184.98      225.65    178.83 o 
   7   9   8       25.16      -43.90    134.14 o 
   8   9   8      370.89      135.24    107.17 o 
   9   9   8      126.91        3.64    107.78 o 
  10   9   8      152.38       17.14    113.08 o 
  11   9   8      247.98       56.76    130.24 o 
  12   9   8      202.87      116.65    195.71 o 
  13   9   8      390.10      320.14     99.14 o 
  14   9   8      111.99        7.83     98.73 o 
  15   9   8      175.50      388.19    103.52 o 
  16   9   8        1.33      101.99    145.17 o 
   0  10   8        1.60      215.17    123.97 o 
   1  10   8       85.42      135.67    104.67 o 
   2  10   8        3.43       51.53    103.95 o 
   3  10   8      253.51      399.11    108.59 o 
   4  10   8      430.04      310.03    110.95 o 
   5  10   8       19.08      130.98    113.61 o 
   6  10   8       44.67      387.87    141.93 o 
   7  10   8        0.59       57.04    144.43 o 
   8  10   8        0.38      166.66    147.13 o 
   9  10   8       33.95      113.32    261.72 o 
  10  10   8        0.11     -147.57    181.97 o 
  11  10   8        8.40      262.94    156.07 o 
  12  10   8       18.61       71.12    154.21 o 
  13  10   8      241.65      376.59    159.54 o 
   1  11   8       21.56       91.81    114.13 o 
   2  11   8      302.15      349.34    175.84 o 
   3  11   8       19.16       38.20    142.99 o 
   4  11   8        4.65      136.44    178.09 o 
   5  11   8       44.37      154.98    144.15 o 
   6  11   8        0.41      106.07    150.47 o 
   7  11   8       24.76        1.92    147.90 o 
   8  11   8       63.93      -62.63    152.13 o 
   1   1   9     5204.94     4538.44    101.61 o 
   2   1   9     4535.52     4608.69     95.24 o 
   3   1   9      292.34      213.05     38.86 o 
   4   1   9      189.68      279.85     33.52 o 
   5   1   9      665.92      516.39     33.91 o 
   6   1   9       48.00       -6.97     33.45 o 
   7   1   9    12994.87    12914.80    127.14 o 
   8   1   9       12.39       18.54     36.98 o 
   9   1   9      201.19      295.25     45.58 o 
  10   1   9     2182.27     1837.53     54.18 o 
  11   1   9     1013.03      938.89     45.28 o 
  12   1   9      249.30      297.70     45.08 o 
  13   1   9     1726.61     1748.21     66.44 o 
  14   1   9        7.08        2.44     61.71 o 
  15   1   9     7213.63     7560.57    173.78 o 
  16   1   9       28.53      -37.98     67.17 o 
  17   1   9     4205.26     3941.55     91.65 o 
  18   1   9       25.70      -65.13     90.63 o 
  19   1   9      377.52      231.28     71.18 o 
  20   1   9      173.85      240.61     74.44 o 
  21   1   9        0.13      -73.22     73.22 o 
  22   1   9      131.85       57.42     88.06 o 
  23   1   9       77.32       -8.35     77.28 o 
  24   1   9      365.02      439.74    143.72 o 
  25   1   9       56.60      -97.63     97.63 o 
   0   2   9     3900.88     6915.23    157.98 o 
   1   2   9     2017.32     2416.89     93.45 o 
   2   2   9     7429.09     7974.86    242.72 o 
   3   2   9     2468.40     2376.88    124.84 o 
   4   2   9        7.88      882.83     77.84 o 
   5   2   9       33.94      352.92     81.64 o 
   6   2   9      207.70     3116.79    339.08 o 
   7   2   9        1.19        9.09     34.39 o 
   8   2   9    10159.20    21078.60    323.24 o 
   9   2   9      252.72      649.39    114.81 o 
  10   2   9      123.93      168.53     34.45 o 
  11   2   9        0.00      324.07     98.87 o 
  12   2   9      529.67     2640.50    353.34 o 
  13   2   9       41.18      167.72     48.99 o 
  14   2   9      355.81      983.87     88.33 o 
  15   2   9      160.99      134.96     57.80 o 
  16   2   9     1208.85     1136.34     73.30 o 
  17   2   9       67.48      174.25     83.53 o 
  18   2   9       46.17      380.73    112.73 o 
  19   2   9       38.75        0.70     69.82 o 
  20   2   9       42.85       68.99    112.43 o 
  21   2   9       66.39      -27.00    118.62 o 
  22   2   9        4.46      -78.90    113.61 o 
  23   2   9        2.99      -98.72     98.72 o 
  24   2   9      141.25     -115.52    119.57 o 
  25   2   9        0.01     -124.45    124.45 o 
   1   3   9     1049.76     1295.88     69.19 o 
   2   3   9      253.74      273.09     47.38 o 
   3   3   9       58.50       69.60     39.78 o 
   4   3   9     3087.18     3110.78     50.48 o 
   5   3   9      638.23      517.10     43.30 o 
   6   3   9      882.86      725.24     40.49 o 
   7   3   9     4803.87     4577.16     45.80 o 
   8   3   9     3865.69     3669.13     67.51 o 
   9   3   9        1.00      -13.24     34.45 o 
  10   3   9      115.60       60.23     33.99 o 
  11   3   9      159.64       40.54     39.27 o 
  12   3   9      743.68      543.93     48.48 o 
  13   3   9        2.24       19.72     46.62 o 
  14   3   9      565.50      460.23     64.29 o 
  15   3   9     6319.09     5921.87    138.56 o 
  16   3   9     1426.52     1307.74     91.94 o 
  17   3   9     2352.72     2058.54    169.57 o 
  18   3   9      446.54      444.24    112.75 o 
  19   3   9        3.07     -111.28    111.28 o 
  20   3   9       75.52      -75.34    119.42 o 
  21   3   9        6.93     -115.94    115.94 o 
  22   3   9        8.80      -12.91    118.53 o 
  23   3   9      511.30      582.49    334.89 o 
  24   3   9      291.42       63.23    127.45 o 
   0   4   9     4710.80     4317.56    133.74 o 
   1   4   9      966.15      988.28     54.86 o 
   2   4   9    10865.52     8815.53    100.52 o 
   3   4   9       94.34      103.41     35.39 o 
   4   4   9      454.77      353.67     36.82 o 
   5   4   9     3947.60     3625.00     48.06 o 
   6   4   9     7694.16     6995.75    109.58 o 
   7   4   9      179.59      134.26     40.38 o 
   8   4   9       41.19       11.80     50.30 o 
   9   4   9      207.24      130.67     54.03 o 
  10   4   9       56.49       94.01     56.85 o 
  11   4   9       91.85      104.97     75.93 o 
  12   4   9      643.77      701.36     72.40 o 
  13   4   9      295.80      350.50     74.38 o 
  14   4   9      678.72      732.89    138.19 o 
  15   4   9      108.59       71.74     84.96 o 
  16   4   9       15.05       51.50     87.99 o 
  17   4   9      211.72      152.74    143.74 o 
  18   4   9      143.70      142.47    117.62 o 
  19   4   9       11.34       36.32    115.36 o 
  20   4   9      146.40      252.05    123.68 o 
  21   4   9       92.35      276.54    126.88 o 
  22   4   9       35.32      123.74    118.93 o 
  23   4   9      204.50      424.58    128.92 o 
   1   5   9     1523.14     2675.27    134.16 o 
   2   5   9     1791.36     2762.91    172.02 o 
   3   5   9      439.90     1933.89    299.16 o 
   4   5   9     1349.80     1954.77    125.08 o 
   5   5   9      285.15      439.79     51.97 o 
   6   5   9     1191.33     1318.65    100.88 o 
   7   5   9     4047.55     4903.41     69.07 o 
   8   5   9     2853.08     3728.12    271.00 o 
   9   5   9       73.49      435.53     63.41 o 
  10   5   9      175.78      174.77     72.46 o 
  11   5   9      597.67      427.15     85.69 o 
  12   5   9      407.47      599.12     76.90 o 
  13   5   9      148.61      326.99     89.40 o 
  14   5   9     2982.75     3955.06    420.48 o 
  15   5   9     4775.07     5322.49    297.45 o 
  16   5   9      129.30      498.11    130.33 o 
  17   5   9        0.07      -13.19     80.03 o 
  18   5   9       32.40       69.17    110.76 o 
  19   5   9      192.08       22.02    118.30 o 
  20   5   9       14.29      126.13    125.64 o 
  21   5   9       35.02      152.35    171.56 o 
  22   5   9       15.22      160.89    128.84 o 
   0   6   9      186.64      178.53     73.65 o 
   1   6   9     3702.92     3470.08     63.00 o 
   2   6   9     3041.27     2847.67     78.38 o 
   3   6   9     5765.12     4968.75    109.45 o 
   4   6   9       12.86       83.34     52.29 o 
   5   6   9      894.08      619.03     61.72 o 
   6   6   9      264.94      284.33     62.48 o 
   7   6   9     1551.74     1363.72     63.35 o 
   8   6   9      409.53      303.63     67.61 o 
   9   6   9      394.46      572.44     81.54 o 
  10   6   9     1179.65      868.05     65.29 o 
  11   6   9        0.35       49.40     67.87 o 
  12   6   9      314.73      306.68     72.10 o 
  13   6   9       82.14      176.59     76.54 o 
  14   6   9      912.32      722.82     81.18 o 
  15   6   9      239.88       35.14     89.88 o 
  16   6   9      317.63      172.58     96.45 o 
  17   6   9      627.18      506.79     98.75 o 
  18   6   9      200.72       22.40    106.42 o 
  19   6   9       71.95      374.23    123.48 o 
  20   6   9        0.71       36.25    173.97 o 
  21   6   9       55.51      241.01    121.98 o 
   1   7   9        8.37      113.42     63.28 o 
   2   7   9      112.70      146.90     53.84 o 
   3   7   9      225.94      359.13     56.06 o 
   4   7   9      657.80      558.61     63.00 o 
   5   7   9      437.76      425.30     62.55 o 
   6   7   9      144.31      121.73     66.56 o 
   7   7   9      160.95      101.05     65.70 o 
   8   7   9      108.43       50.23     69.28 o 
   9   7   9       57.65      -31.29     70.18 o 
  10   7   9        0.03       14.94     69.32 o 
  11   7   9      145.96      153.55     86.42 o 
  12   7   9      187.54      147.55     71.92 o 
  13   7   9       90.47      132.53     88.35 o 
  14   7   9      855.89      877.59     81.45 o 
  15   7   9     1201.35     1030.74    104.53 o 
  16   7   9        0.26       84.65     99.02 o 
  17   7   9        0.56      -13.04    114.47 o 
  18   7   9       38.41     -133.03    133.03 o 
  19   7   9        3.07     -104.28    104.28 o 
  20   7   9        0.06     -123.61    123.61 o 
   0   8   9      121.29      351.92    120.38 o 
   1   8   9     1435.36     1732.31     93.63 o 
   2   8   9      182.49      402.73     77.25 o 
   3   8   9     4119.68     5231.68    642.33 o 
   4   8   9      121.94      265.31    108.67 o 
   5   8   9       11.27      148.35    143.07 o 
   6   8   9      212.86      447.30     94.36 o 
   7   8   9      162.22      152.35     76.65 o 
   8   8   9       25.25       89.72     82.93 o 
   9   8   9      378.30      568.34     72.67 o 
  10   8   9      410.15      450.43     75.57 o 
  11   8   9      112.11      104.02    107.23 o 
  12   8   9       44.23       68.91     76.23 o 
  13   8   9        3.94      -22.29     75.97 o 
  14   8   9      258.38      447.86     89.42 o 
  15   8   9      130.03       58.44     88.14 o 
  16   8   9       53.68      -27.85    110.98 o 
  17   8   9       71.14      -35.52     99.50 o 
  18   8   9       69.14      247.63    108.63 o 
   1   9   9       23.74      -10.54     85.02 o 
   2   9   9      548.77      435.31    127.82 o 
   3   9   9       92.54       29.35    128.70 o 
   4   9   9       20.32        0.93    108.25 o 
   5   9   9      445.99      344.37    108.94 o 
   6   9   9       61.52        8.03    107.76 o 
   7   9   9        1.45      -14.12    111.83 o 
   8   9   9       10.13       38.76    127.04 o 
   9   9   9       53.65      101.38    114.77 o 
  10   9   9       69.76       97.75    116.22 o 
  11   9   9       31.75       15.47    159.47 o 
  12   9   9       13.43     -113.83    113.83 o 
  13   9   9       21.21      137.83    102.65 o 
  14   9   9       34.13      273.57    102.33 o 
  15   9   9       21.22     -103.94    103.94 o 
  16   9   9        7.20      -63.47    102.45 o 
   0  10   9       21.74      -84.42    127.60 o 
   1  10   9       72.90       65.20    108.77 o 
   2  10   9      111.00      -64.99    108.34 o 
   3  10   9      215.05       21.55    108.03 o 
   4  10   9       47.24      -29.68    109.00 o 
   5  10   9        3.70       31.35    108.39 o 
   6  10   9       64.50      104.12    109.03 o 
   7  10   9       49.02      112.10    141.91 o 
   8  10   9       11.98      247.66    146.46 o 
   9  10   9      348.51      501.03    151.08 o 
  10  10   9       94.80      232.31    192.31 o 
  11  10   9       12.68     -164.83    164.83 o 
  12  10   9        2.07      134.31    154.79 o 
   1  11   9       76.48      -38.48    143.02 o 
   2  11   9       86.68       -1.77    111.02 o 
   3  11   9       71.70      -80.61    116.37 o 
   4  11   9        9.83      249.99    122.26 o 
   5  11   9       97.90      294.48    151.62 o 
   6  11   9        0.17       68.00    150.59 o 
   7  11   9       11.59       46.21    150.83 o 
   8  11   9        3.99      141.72    151.82 o 
   0   0  10    50707.38    65720.31    337.39 o 
   1   0  10        0.57      -24.82     80.61 o 
   2   0  10       50.40       84.89     59.00 o 
   3   0  10     6909.92     9102.19     92.16 o 
   4   0  10     3193.12     3322.69     65.81 o 
   5   0  10    16032.55    17090.22    231.45 o 
   6   0  10     4132.43     4898.01     72.81 o 
   7   0  10     4105.88     4146.55    104.45 o 
   8   0  10    16590.72    17934.97    536.59 o 
   9   0  10    19561.18    22431.05    744.92 o 
  10   0  10     1723.50     2505.50     88.02 o 
  11   0  10       61.29       53.61     75.97 o 
  12   0  10     2268.86     2136.67    144.45 o 
  13   0  10     7592.46     7337.54    125.83 o 
  14   0  10      318.50      348.29    119.17 o 
  15   0  10     1741.68     1407.69    103.08 o 
  16   0  10     1815.72     2116.85    113.64 o 
  17   0  10      512.14      450.92    107.59 o 
  18   0  10     7745.07     9047.80    160.60 o 
  19   0  10      314.45      561.36    106.07 o 
  20   0  10       10.33       34.53    107.87 o 
  21   0  10      483.54      629.71    115.30 o 
  22   0  10      476.53      598.06    114.35 o 
  23   0  10      151.34      308.04    201.29 o 
  24   0  10       19.32      262.61    115.30 o 
  25   0  10      290.32      337.13    205.79 o 
   1   1  10      344.17      229.81     66.92 o 
   2   1  10       31.01       24.46     44.94 o 
   3   1  10      214.78      165.66     39.00 o 
   4   1  10     1003.95     1030.02     42.46 o 
   5   1  10      956.63      833.72     37.94 o 
   6   1  10     2104.66     1665.00     41.05 o 
   7   1  10     1739.91     2003.10     44.29 o 
   8   1  10     1740.38     1872.51     45.03 o 
   9   1  10     1330.52     1180.30     51.48 o 
  10   1  10      286.19      219.09     48.20 o 
  11   1  10     1208.88     1294.45     55.34 o 
  12   1  10      580.17      535.38     48.04 o 
  13   1  10       53.91       32.07     53.90 o 
  14   1  10       18.93      -54.07     57.15 o 
  15   1  10     1458.15     1347.61     68.09 o 
  16   1  10      400.02      315.76     65.24 o 
  17   1  10       57.52        9.95     64.67 o 
  18   1  10       22.61      101.07     71.04 o 
  19   1  10       34.73       94.17     74.74 o 
  20   1  10       33.15       75.85     73.90 o 
  21   1  10        7.95      106.01     74.67 o 
  22   1  10        1.10       46.51     99.77 o 
  23   1  10       27.86       93.64     79.41 o 
  24   1  10       35.53       66.14    107.78 o 
  25   1  10       15.88      293.38    103.70 o 
   0   2  10     7187.85     5577.05    160.33 o 
   1   2  10     3163.79     3414.55     99.03 o 
   2   2  10       94.63      105.95     51.15 o 
   3   2  10      202.26      190.57     44.38 o 
   4   2  10     4901.63     4467.88     58.53 o 
   5   2  10      593.46      538.45     41.80 o 
   6   2  10     2733.48     2329.99     43.73 o 
   7   2  10      103.20       81.75     36.46 o 
   8   2  10    11215.31    10039.91     89.09 o 
   9   2  10     2281.55     2185.76     41.15 o 
  10   2  10       90.64      115.66     36.23 o 
  11   2  10       11.65      -34.17     49.57 o 
  12   2  10     2211.41     1876.77     59.31 o 
  13   2  10     5939.75     5332.81     67.72 o 
  14   2  10       79.88      128.19     56.36 o 
  15   2  10        3.62      -10.70     60.03 o 
  16   2  10      301.24      172.16     91.29 o 
  17   2  10     2195.36     1992.00     77.99 o 
  18   2  10      900.02      887.97     74.62 o 
  19   2  10      463.19      460.48     93.17 o 
  20   2  10      270.42      342.52     95.71 o 
  21   2  10      331.56      447.90    109.37 o 
  22   2  10      467.60      428.83    131.60 o 
  23   2  10       16.77      258.22     97.12 o 
  24   2  10        0.24      111.36    139.91 o 
   1   3  10     1658.78     1563.43     81.64 o 
   2   3  10      403.08      506.14     58.38 o 
   3   3  10     9777.34     9564.71    140.95 o 
   5   3  10     2774.08     2173.16     75.04 o 
   6   3  10      676.89      785.18     67.43 o 
   7   3  10      952.11     1801.55    127.03 o 
   8   3  10     6842.64     6568.34     73.02 o 
   9   3  10        6.39      171.54     43.44 o 
  10   3  10      112.34      110.77     38.39 o 
  11   3  10       37.98      189.46     73.29 o 
  12   3  10      752.09      915.18     51.51 o 
  13   3  10       26.25      -59.60     59.60 o 
  14   3  10       18.14      199.74     63.88 o 
  15   3  10      430.37     1196.29     89.61 o 
  16   3  10        0.31      268.08    116.81 o 
  17   3  10        2.31      201.48    234.32 o 
  18   3  10        1.62     -107.76    107.76 o 
  19   3  10       40.09      184.19    124.14 o 
  20   3  10       75.81      140.75    114.09 o 
  21   3  10       11.00      -16.07    114.35 o 
  22   3  10      148.89      334.66    123.37 o 
  23   3  10        3.62      106.87    125.21 o 
  24   3  10       34.13      205.01    203.38 o 
   0   4  10      246.66      224.50     72.11 o 
   1   4  10      199.80      255.28     54.03 o 
   2   4  10        2.27      968.47    263.10 o 
   3   4  10     1605.42     1675.78     84.91 o 
   4   4  10     8851.50     8142.13    111.98 o 
   5   4  10     1181.47     1462.49    148.20 o 
   6   4  10       19.63       30.88     41.24 o 
   7   4  10      131.29      112.00     46.57 o 
   8   4  10     2321.24     1974.61     61.64 o 
   9   4  10       32.06       62.14     64.05 o 
  10   4  10     1250.73     1272.07     56.98 o 
  11   4  10      240.34      202.82     59.52 o 
  12   4  10       70.32      203.26     72.28 o 
  13   4  10      705.57      880.53     79.07 o 
  14   4  10      316.75      203.47     85.98 o 
  15   4  10      253.75      252.69     86.89 o 
  16   4  10      349.91      343.39     89.42 o 
  17   4  10      252.69      385.36    112.74 o 
  18   4  10      295.29       77.73    110.00 o 
  19   4  10      401.40      374.29    124.59 o 
  20   4  10      190.31      153.86    148.05 o 
  21   4  10       78.04       63.37    120.19 o 
  22   4  10       14.59     -101.82    155.25 o 
  23   4  10       58.71     -128.13    128.13 o 
   1   5  10       92.77       81.83     57.12 o 
   2   5  10      312.19      205.25     47.05 o 
   3   5  10       99.78       61.29     54.70 o 
   4   5  10      135.00       17.25     55.57 o 
   5   5  10       63.90        2.32     54.91 o 
   6   5  10      106.17       38.29     62.01 o 
   7   5  10      279.49      197.20     64.86 o 
   8   5  10      132.99       77.73     65.15 o 
   9   5  10     1178.32      945.85     86.69 o 
  10   5  10       27.61      -61.54     72.66 o 
  11   5  10      279.26      240.03     75.13 o 
  12   5  10      213.58      110.30     76.34 o 
  13   5  10      300.37      188.77     88.78 o 
  14   5  10      408.22      311.15     91.30 o 
  15   5  10     1036.71      815.69     91.87 o 
  16   5  10      470.32      423.97     92.71 o 
  17   5  10       15.78       37.50     93.65 o 
  18   5  10      228.94      310.74    119.32 o 
  19   5  10      149.12       91.41    120.32 o 
  20   5  10      210.21      341.81    124.70 o 
  21   5  10      136.02      182.38    187.78 o 
  22   5  10      126.34      384.97    131.39 o 
   0   6  10     2151.64     1965.49     99.88 o 
   1   6  10      748.20     1704.41     86.99 o 
   2   6  10      209.77      688.15     84.27 o 
   3   6  10     2070.73     2534.88    139.95 o 
   4   6  10     1675.87     2489.35    172.97 o 
   5   6  10     1581.19     1613.50    189.48 o 
   6   6  10       42.75      142.40     61.76 o 
   7   6  10     3378.72     3199.38    134.69 o 
   8   6  10       57.44       97.26     57.12 o 
   9   6  10       40.89      267.05    118.82 o 
  10   6  10      462.98      637.24     71.65 o 
  11   6  10     1099.69     1011.84     84.26 o 
  12   6  10        9.36        6.61     75.55 o 
  13   6  10      154.03      335.74    120.04 o 
  14   6  10     1077.23     1514.09    335.07 o 
  15   6  10      249.31      148.96    109.08 o 
  16   6  10      133.20      161.68     97.41 o 
  17   6  10       61.77      -21.85     96.47 o 
  18   6  10      256.20      133.17    151.27 o 
  19   6  10      305.26       81.56    125.80 o 
  20   6  10       17.28      -13.23    176.03 o 
  21   6  10       51.08      -84.81    127.41 o 
   1   7  10     1717.32     1812.66     93.68 o 
   2   7  10      221.64      301.19     65.71 o 
   3   7  10      528.30      632.18     58.02 o 
   4   7  10      933.18     1088.36    123.06 o 
   5   7  10       17.35      -12.01     64.08 o 
   6   7  10      165.25      160.02     72.12 o 
   7   7  10       44.94      509.54    187.49 o 
   8   7  10     3381.35     3606.67    148.68 o 
   9   7  10       39.41      128.90     69.11 o 
  10   7  10      539.04      768.72     87.32 o 
  11   7  10      220.88      366.19     74.34 o 
  12   7  10      590.28      746.21    169.20 o 
  13   7  10     1572.64     1714.07    153.52 o 
  14   7  10      490.05      646.84    161.72 o 
  15   7  10      190.81      133.84     96.72 o 
  16   7  10       93.02      237.17    123.31 o 
  17   7  10       12.03      -28.33     98.44 o 
  18   7  10      723.08      770.75    105.65 o 
  19   7  10       52.29      221.44    101.98 o 
   0   8  10      294.51      291.16    121.77 o 
   1   8  10     1796.02     1794.28     95.41 o 
   2   8  10       65.26      216.04     84.30 o 
   3   8  10      159.68      196.75    100.90 o 
   4   8  10        0.11       97.09    102.07 o 
   5   8  10      562.51      720.06    105.09 o 
   6   8  10      259.27      140.47     85.24 o 
   7   8  10      508.00      372.46     70.45 o 
   8   8  10        0.38       12.95     70.25 o 
   9   8  10      215.69      138.29     71.92 o 
  10   8  10       29.60      111.18     72.65 o 
  11   8  10       74.83       63.00     73.61 o 
  12   8  10        5.09       48.00     76.32 o 
  13   8  10       26.04       84.83     77.67 o 
  14   8  10      220.97      225.70     98.86 o 
  15   8  10      242.86      201.14     97.94 o 
  16   8  10       74.11       69.63    101.96 o 
  17   8  10       16.64       80.24    110.81 o 
  18   8  10        1.27      -86.27    101.13 o 
   1   9  10      559.06      471.89     87.14 o 
   2   9  10       32.04       94.02    103.90 o 
   3   9  10       85.80       64.31    109.22 o 
   4   9  10      924.87      603.69    110.14 o 
   5   9  10       98.92       24.96    111.47 o 
   6   9  10      162.13      122.73    112.31 o 
   7   9  10       11.80       68.42    109.38 o 
   8   9  10      386.37      472.65    172.38 o 
   9   9  10      910.43      786.89    168.57 o 
  10   9  10      358.22      656.79    119.84 o 
  11   9  10       71.33      342.41    179.58 o 
  12   9  10      463.69      691.60     93.50 o 
  13   9  10      299.79      143.37    103.67 o 
  14   9  10      147.97      111.04    105.02 o 
  15   9  10        0.54      293.97    190.37 o 
   0  10  10        2.56       12.43    183.43 o 
   1  10  10        4.10      131.64    159.56 o 
   2  10  10        5.16       85.44    105.96 o 
   3  10  10       70.42      146.76    108.76 o 
   4  10  10        2.73       62.22    111.29 o 
   5  10  10       24.67       31.89    110.42 o 
   6  10  10      430.85      483.26    146.77 o 
   7  10  10        0.06       25.50    141.08 o 
   8  10  10       18.39       54.70    146.69 o 
   9  10  10      403.08      579.87    156.80 o 
  10  10  10        6.52      269.93    183.13 o 
  11  10  10       11.90      218.67    154.27 o 
  12  10  10       49.23       45.26    193.65 o 
   1  11  10      121.58      100.86    141.04 o 
   2  11  10        2.95      203.71    116.45 o 
   3  11  10       33.06       74.73    119.11 o 
   4  11  10      225.92      128.99    125.82 o 
   5  11  10       13.52     -129.35    149.77 o 
   6  11  10       51.89      194.28    161.81 o 
   7  11  10        9.68      -18.01    153.88 o 
   1   1  11      279.23      174.39     69.09 o 
   2   1  11      744.49      640.00     99.10 o 
   3   1  11     7196.12     6640.42    113.44 o 
   4   1  11     7099.64     7715.05     68.43 o 
   5   1  11    18082.07    17651.65    145.20 o 
   6   1  11      721.65      855.51     58.20 o 
   7   1  11     7206.14     6653.36    256.08 o 
   8   1  11     2783.57     2806.21     49.73 o 
   9   1  11       33.08       99.09     41.75 o 
  10   1  11     2616.43     2485.80     60.56 o 
  11   1  11     8335.52     8840.38    458.25 o 
  12   1  11      425.35      553.61     60.78 o 
  13   1  11      134.93      104.04     56.51 o 
  14   1  11      136.96      116.17     57.97 o 
  15   1  11        9.78      -29.62     60.87 o 
  16   1  11     3809.94     3345.04    153.61 o 
  17   1  11      144.35      310.10     86.66 o 
  18   1  11     1209.75     1054.91     77.65 o 
  19   1  11     3124.23     3631.06     93.74 o 
  20   1  11       89.74      224.98     73.82 o 
  21   1  11      610.68      728.38     79.83 o 
  22   1  11       31.20      195.82     76.81 o 
  23   1  11       34.14       80.94     79.05 o 
  24   1  11      800.33      834.26    101.57 o 
   0   2  11     4820.08    11841.19    210.24 o 
   1   2  11     6536.57     5207.94    161.79 o 
   2   2  11     7472.53     8104.71    707.57 o 
   3   2  11      374.49      509.24     47.85 o 
   4   2  11     2416.19     2413.68    260.45 o 
   5   2  11        0.01        4.15     42.79 o 
   6   2  11      291.78      623.11    103.43 o 
   7   2  11      186.70       92.87     39.57 o 
   8   2  11      468.17     1823.25    139.87 o 
   9   2  11      652.76      718.66     51.31 o 
  10   2  11      324.78      751.54     49.71 o 
  11   2  11       55.20      314.14    124.81 o 
  12   2  11      198.19      258.40     53.58 o 
  13   2  11      155.56      612.67    115.45 o 
  14   2  11      756.71     1174.48    115.77 o 
  15   2  11      436.83      525.22    141.39 o 
  16   2  11      355.71      546.62     64.56 o 
  17   2  11      160.49      297.94     73.24 o 
  18   2  11      398.58      267.63     71.66 o 
  19   2  11     1526.81     1966.59    215.33 o 
  20   2  11        7.04      -40.40    114.48 o 
  21   2  11      203.02      202.62     92.43 o 
  22   2  11       34.64      205.95    130.68 o 
  23   2  11       37.15      187.32    120.66 o 
  24   2  11        6.94       86.70    119.60 o 
   1   3  11      383.92      365.20     73.45 o 
   2   3  11       96.91       83.67     74.23 o 
   3   3  11     8675.98     7347.46     69.97 o 
   4   3  11     9729.64     9383.02     82.63 o 
   5   3  11        9.87      -33.26     51.32 o 
   6   3  11      235.85      148.53     46.71 o 
   7   3  11     1119.92     1044.08     51.22 o 
   8   3  11     1777.24     1656.85     42.17 o 
   9   3  11      306.00      124.23     39.40 o 
  10   3  11       46.61       38.02     39.02 o 
  11   3  11     1649.84     1624.12     56.97 o 
  12   3  11      622.57      510.22     53.16 o 
  13   3  11        3.12       -2.20     61.92 o 
  14   3  11      214.20      193.49     63.60 o 
  15   3  11      600.30      378.48     75.76 o 
  16   3  11     1673.51     1362.01    133.00 o 
  17   3  11       96.41       43.62    107.65 o 
  18   3  11        4.98       48.27    111.03 o 
  19   3  11     2557.56     2356.85    139.05 o 
  20   3  11       55.03      101.96    146.91 o 
  21   3  11      345.86      422.56    121.00 o 
  22   3  11       54.38       48.29    151.73 o 
  23   3  11      219.79      388.15    122.82 o 
   0   4  11     8375.88     9043.94    430.35 o 
   1   4  11      188.08      323.57     54.43 o 
   2   4  11    10116.07     9445.80     76.22 o 
   3   4  11      698.88      563.50     46.99 o 
   4   4  11     1577.66     1503.20     50.90 o 
   5   4  11     4826.73     3635.43     54.49 o 
   6   4  11     2903.92     2962.02     64.06 o 
   7   4  11     1285.09     1098.86     58.27 o 
   8   4  11      283.42      426.34     89.75 o 
   9   4  11     1468.49     1451.97     61.97 o 
  10   4  11       66.33       74.07     56.09 o 
  11   4  11      624.85      726.93     76.90 o 
  12   4  11        0.03       39.71     73.66 o 
  13   4  11      886.71      652.48     78.72 o 
  14   4  11       14.51      131.88     87.00 o 
  15   4  11        3.35      -21.73     81.76 o 
  16   4  11      551.44      560.48    224.60 o 
  17   4  11      499.68      353.51    112.90 o 
  18   4  11       37.41      -15.63    127.08 o 
  19   4  11      108.29      116.65    119.36 o 
  20   4  11        0.21       -3.77    120.42 o 
  21   4  11       37.56      224.21    122.00 o 
  22   4  11       15.25      233.39    153.78 o 
  23   4  11        0.71      304.06    127.77 o 
   1   5  11      969.84      870.90     71.85 o 
   2   5  11        8.41      -37.53     66.79 o 
   3   5  11      518.10      729.14     83.65 o 
   4   5  11     1769.82     2239.25    225.90 o 
   5   5  11     3378.95     3639.80     71.25 o 
   6   5  11      990.63     1381.58    123.18 o 
   7   5  11      212.25      470.88    195.52 o 
   8   5  11      753.27      656.01     69.79 o 
   9   5  11       12.54      186.16     77.08 o 
  10   5  11      301.56      524.57     73.05 o 
  11   5  11     4506.38     4939.23    383.66 o 
  12   5  11     1687.96     2414.58    236.64 o 
  13   5  11      133.34      720.85    119.35 o 
  14   5  11      136.19      169.95     89.30 o 
  15   5  11      164.22      341.41     92.69 o 
  16   5  11      439.43     1248.04    260.61 o 
  17   5  11      406.47      622.34    119.32 o 
  18   5  11      158.30      308.69    117.93 o 
  19   5  11      990.65     1212.22    423.45 o 
  20   5  11       47.26      -15.31    122.03 o 
  21   5  11      354.07      318.98    295.94 o 
  22   5  11       19.18     -109.62    131.11 o 
   0   6  11      693.98      637.84     98.75 o 
   1   6  11     1234.48     1057.12     71.50 o 
   2   6  11      510.02      558.87     66.43 o 
   3   6  11     3504.74     3100.99     69.40 o 
   4   6  11      401.09      368.31    104.50 o 
   5   6  11     1629.04     1636.47    119.26 o 
   6   6  11      475.20      453.92     65.68 o 
   7   6  11     1701.45     1454.60     72.83 o 
   8   6  11       22.58       25.93     66.00 o 
   9   6  11      667.33      391.57     83.14 o 
  10   6  11      444.78      309.86     69.35 o 
  11   6  11     1391.03     1454.18     76.46 o 
  12   6  11      444.10      362.28     96.90 o 
  13   6  11      369.30      354.21     79.63 o 
  14   6  11      104.32       19.43     78.06 o 
  15   6  11      116.76      -14.35     95.32 o 
  16   6  11      528.86      353.12    111.23 o 
  17   6  11       80.46      177.06     97.37 o 
  18   6  11       33.47       68.79    118.75 o 
  19   6  11       11.20      151.56    127.73 o 
  20   6  11       43.80      269.20    266.48 o 
  21   6  11       13.42      150.59    144.26 o 
   1   7  11      219.62      231.49     62.89 o 
   2   7  11      415.20      299.29     63.53 o 
   3   7  11       65.77      121.86     63.93 o 
   4   7  11      138.18      231.22     50.85 o 
   5   7  11      621.10      609.20     66.36 o 
   6   7  11      578.09      517.02     69.06 o 
   7   7  11      225.87      215.66     65.66 o 
   8   7  11       79.71      106.81     69.12 o 
   9   7  11      415.21      312.28     76.52 o 
  10   7  11       96.72      123.82     76.35 o 
  11   7  11     1987.51     1654.85     89.31 o 
  12   7  11       12.90      122.89     79.45 o 
  13   7  11       36.42      136.19     79.80 o 
  14   7  11       84.70      131.41    120.37 o 
  15   7  11      552.00      454.15    170.40 o 
  16   7  11      374.41      286.93     99.43 o 
  17   7  11       10.07       59.73     99.52 o 
  18   7  11       20.52       70.48    102.43 o 
  19   7  11      314.42      135.17    124.72 o 
   0   8  11     1294.97     1218.40    126.01 o 
   1   8  11     1377.86     3210.51    100.72 o 
   2   8  11      221.48      433.54     83.32 o 
   3   8  11      285.70      568.17    107.84 o 
   4   8  11      314.16      373.76    103.88 o 
   5   8  11      432.98      611.17     80.34 o 
   6   8  11       66.82      128.35     69.65 o 
   7   8  11      615.80      709.95    136.26 o 
   8   8  11     1069.47      883.67     75.14 o 
   9   8  11       74.42      170.27     73.31 o 
  10   8  11      285.98      311.51     76.02 o 
  11   8  11      494.30      638.25     83.39 o 
  12   8  11       59.13      297.95     85.01 o 
  13   8  11      228.89      180.91     84.66 o 
  14   8  11      151.24       78.11    118.29 o 
  15   8  11        4.80      165.51    113.60 o 
  16   8  11      145.56       93.40    149.17 o 
  17   8  11        0.01      -35.99    254.79 o 
   1   9  11       50.99      -13.20    117.83 o 
   2   9  11       34.87       49.69    106.26 o 
   3   9  11       67.69      134.90    109.15 o 
   4   9  11       20.74      183.06    111.43 o 
   5   9  11        0.30      170.22    108.70 o 
   6   9  11      218.96      297.35    110.63 o 
   7   9  11       28.19      146.57    113.67 o 
   8   9  11       10.70      -69.92    112.10 o 
   9   9  11       68.17       56.28    112.64 o 
  10   9  11        3.98     -112.78    112.78 o 
  11   9  11      114.61      102.87    117.77 o 
  12   9  11       39.45      -66.78     89.66 o 
  13   9  11       71.62      453.81    136.57 o 
  14   9  11        3.37      296.43    188.21 o 
  15   9  11        7.37       44.01    398.80 o 
   0  10  11      558.11      516.20    209.10 o 
   1  10  11       10.10       39.59    107.34 o 
   2  10  11      221.01      227.44    139.32 o 
   3  10  11       98.26      202.55    137.88 o 
   4  10  11       48.30      134.18    137.17 o 
   5  10  11      165.71      177.41    177.18 o 
   6  10  11       10.48      193.65    138.32 o 
   7  10  11      188.68      298.25    146.96 o 
   8  10  11      260.41      272.74    123.98 o 
   9  10  11       31.55      156.48    126.66 o 
  10  10  11       60.45      -69.80    127.83 o 
  11  10  11       49.12     -112.68    128.66 o 
   1  11  11      128.47      187.45    146.25 o 
   2  11  11       35.11      100.35    115.64 o 
   3  11  11       13.32      128.83    121.85 o 
   4  11  11        6.03      136.39    183.66 o 
   5  11  11      211.69       37.71    132.06 o 
   6  11  11        2.72      195.02    212.58 o 
   0   0  12     7814.40     7881.73    173.65 o 
   1   0  12     2199.59     3234.27    106.98 o 
   2   0  12     8413.44    10064.24    103.84 o 
   3   0  12      305.89      526.75     70.76 o 
   4   0  12     1296.13     1807.45     76.87 o 
   5   0  12    16832.46    19760.14    111.28 o 
   6   0  12     9012.38     9431.79    111.05 o 
   7   0  12     1881.73     2260.75     83.15 o 
   8   0  12     1403.84     1535.34     67.71 o 
   9   0  12    10265.49    10353.03    216.92 o 
  10   0  12     4170.67     4625.01    109.31 o 
  11   0  12     1917.12     2202.91    189.04 o 
  12   0  12       83.05      -83.43     83.43 o 
  13   0  12      396.94      522.55     90.60 o 
  14   0  12     6612.22     7778.96    139.30 o 
  15   0  12        0.39      -50.52     95.07 o 
  16   0  12      250.54      302.44    108.95 o 
  17   0  12     1186.69     1266.62    163.24 o 
  18   0  12      272.57      204.86    103.86 o 
  19   0  12      381.15      336.48    117.36 o 
  20   0  12     1723.63     1760.89    118.12 o 
  21   0  12        0.50      -54.00    104.75 o 
  22   0  12     1366.98     1535.66    172.26 o 
  23   0  12       38.76     -111.42    111.42 o 
  24   0  12       64.29       65.15    107.36 o 
   1   1  12        3.21      -39.22     74.76 o 
   2   1  12     4805.96     4966.71     78.24 o 
   3   1  12     6987.68     6321.18     69.68 o 
   4   1  12        9.14        8.56     44.11 o 
   5   1  12      114.97      136.90     45.72 o 
   6   1  12      838.32      774.17     41.45 o 
   7   1  12       24.24       50.33     39.36 o 
   8   1  12     2576.09     2440.01     65.04 o 
   9   1  12       90.65       46.11     43.28 o 
  10   1  12       28.87       31.07     50.97 o 
  11   1  12      203.17      255.94     55.71 o 
  12   1  12      213.45      140.97     56.63 o 
  13   1  12       14.52      -57.97     57.97 o 
  14   1  12       89.16      -12.27     64.13 o 
  15   1  12      824.75      746.85     67.52 o 
  16   1  12      135.07      -12.38     63.02 o 
  17   1  12      117.02       -4.35     64.67 o 
  18   1  12       53.65       76.21     72.78 o 
  19   1  12        9.16      159.38     80.82 o 
  20   1  12       10.01      -74.67     74.67 o 
  21   1  12       36.65      121.95    106.31 o 
  22   1  12        6.77      -39.12     74.44 o 
  23   1  12      111.13       64.90     80.07 o 
  24   1  12        3.98      -93.65     93.65 o 
   0   2  12    12605.61    12144.64    209.95 o 
   1   2  12     3505.41     3177.93    258.93 o 
   2   2  12     2550.06     2262.92     94.91 o 
   3   2  12        0.73       31.34     48.25 o 
   4   2  12     1893.98     1299.12     51.86 o 
   5   2  12      779.26      798.48     46.67 o 
   6   2  12        0.19       19.20     45.01 o 
   7   2  12       28.78       15.20     41.37 o 
   8   2  12     3635.96     3099.92     92.21 o 
   9   2  12     3059.26     2951.73     61.60 o 
  10   2  12     2396.03     2167.35     61.88 o 
  11   2  12       60.99      -19.30     52.40 o 
  12   2  12        4.79       71.64     57.02 o 
  13   2  12      813.43      688.13     55.54 o 
  14   2  12     5299.37     4631.66     84.87 o 
  15   2  12      592.99      577.08     86.89 o 
  16   2  12      223.08      287.38     63.39 o 
  17   2  12      658.64      479.88     69.93 o 
  18   2  12        0.04     -110.03    110.03 o 
  19   2  12       18.34      -93.52     93.52 o 
  20   2  12      315.06      307.61     94.38 o 
  21   2  12        4.99       10.99     95.47 o 
  22   2  12      251.50      251.31    118.21 o 
  23   2  12      198.99      181.81    125.64 o 
  24   2  12       15.19       48.73    205.68 o 
   1   3  12      167.29      319.94     95.73 o 
   2   3  12     1038.63     1183.84    114.66 o 
   3   3  12     5717.77     5810.35     76.71 o 
   4   3  12     6150.30     6106.92     70.92 o 
   5   3  12     1289.71     1278.56     66.66 o 
   6   3  12      213.83      365.27     48.94 o 
   7   3  12     3346.92     3218.73    191.40 o 
   8   3  12      296.97      420.36     54.39 o 
   9   3  12      128.99       92.75     42.40 o 
  10   3  12      245.93      917.74    216.57 o 
  11   3  12      419.79      693.77     77.84 o 
  12   3  12      398.93      917.16    105.18 o 
  13   3  12     2361.78     2191.54    106.81 o 
  14   3  12      642.73      569.78    105.90 o 
  15   3  12      489.67      371.32     94.23 o 
  16   3  12       36.93       23.88    108.34 o 
  17   3  12       53.40      146.30    111.61 o 
  18   3  12       16.79       61.26    113.49 o 
  19   3  12      179.67      726.62    522.13 o 
  20   3  12        0.00       22.39    112.25 o 
  21   3  12        0.48     -118.09    118.09 o 
  22   3  12       11.61      137.97    201.10 o 
  23   3  12        4.88     -119.55    122.24 o 
   0   4  12    23733.29    31111.50   1247.58 o 
   1   4  12     5378.69     5855.97    525.47 o 
   2   4  12       35.21      283.86     65.49 o 
   3   4  12       26.34      199.74     99.33 o 
   4   4  12       31.85      114.99     49.06 o 
   5   4  12     2729.03     3027.25    255.99 o 
   6   4  12      105.69      127.42     55.85 o 
   7   4  12        0.26      210.20     56.52 o 
   8   4  12     2263.44     2320.86     75.67 o 
   9   4  12       72.72       94.45     65.06 o 
  10   4  12      335.23      477.83     67.87 o 
  11   4  12        8.69      112.44     86.92 o 
  12   4  12      672.29      535.95     80.79 o 
  13   4  12      288.81      430.38     79.78 o 
  14   4  12      685.88      775.21     79.02 o 
  15   4  12      302.95      219.96     88.48 o 
  16   4  12      170.17       88.47    112.69 o 
  17   4  12        9.06       44.88    110.58 o 
  18   4  12      363.46      306.54    184.35 o 
  19   4  12       76.28        1.88    121.18 o 
  20   4  12      325.11      247.06    192.57 o 
  21   4  12       40.55      -88.85    122.01 o 
  22   4  12       86.46      172.54    122.73 o 
   1   5  12      428.47      280.17     65.66 o 
   2   5  12       58.07       12.26     63.55 o 
   3   5  12      144.51      129.01     63.96 o 
   4   5  12       95.03       30.85     64.72 o 
   5   5  12      915.67      713.59     62.30 o 
   6   5  12      981.12      915.58     88.84 o 
   7   5  12     1423.25     1180.24     74.09 o 
   8   5  12       63.90       44.49     68.47 o 
   9   5  12       21.36       53.66     69.75 o 
  10   5  12      671.88      580.40     74.62 o 
  11   5  12      173.03      212.16     79.04 o 
  12   5  12        0.41       25.11     79.26 o 
  13   5  12     1555.80     1309.03     99.92 o 
  14   5  12      640.05      632.48     94.93 o 
  15   5  12      138.74      119.44    105.02 o 
  16   5  12     1428.35     1208.20     99.41 o 
  17   5  12      185.64        2.51    113.50 o 
  18   5  12      352.32      476.15    128.90 o 
  19   5  12       62.10       -2.13    121.24 o 
  20   5  12       13.49      211.98    122.79 o 
  21   5  12       49.60       59.04    190.53 o 
   0   6  12     4302.56     5268.92    501.60 o 
   1   6  12     1216.33     1276.45     87.05 o 
   2   6  12      482.35      471.81     70.40 o 
   3   6  12     1535.86     1186.53     64.00 o 
   4   6  12      539.77      539.82     70.05 o 
   5   6  12      604.18      690.60     68.51 o 
   6   6  12        8.53       27.22     66.53 o 
   7   6  12     1795.26     2192.49    183.25 o 
   8   6  12      179.04      173.32     69.52 o 
   9   6  12        2.21      -24.75     62.77 o 
  10   6  12        5.57       29.12     71.54 o 
  11   6  12      580.11      427.90     71.57 o 
  12   6  12       27.71       66.93     79.13 o 
  13   6  12      100.19      201.57    144.50 o 
  14   6  12      104.97      112.68     76.69 o 
  15   6  12       20.98      137.98     80.43 o 
  16   6  12       41.89      242.99     97.60 o 
  17   6  12       92.28      -83.95    117.29 o 
  18   6  12      274.82      227.01    134.27 o 
  19   6  12        0.30     -109.93    123.55 o 
  20   6  12      154.60      -89.91    118.37 o 
   1   7  12       69.22      239.32     72.09 o 
   2   7  12      378.44      832.66     80.74 o 
   3   7  12       68.04      123.61     72.10 o 
   4   7  12     2123.20     2161.52     64.48 o 
   5   7  12      103.66      -10.95     71.22 o 
   6   7  12     1256.69     1404.25    127.77 o 
   7   7  12        3.46        5.50     75.28 o 
   8   7  12      951.65      926.25     74.45 o 
   9   7  12        0.26       11.46     77.34 o 
  10   7  12     1220.14     1235.78    147.91 o 
  11   7  12      478.94      730.82     82.70 o 
  12   7  12      182.58      382.92     83.03 o 
  13   7  12        0.91       -6.68     83.13 o 
  14   7  12      117.80      187.69    101.22 o 
  15   7  12       41.72      223.81    103.54 o 
  16   7  12      959.34      599.14    123.29 o 
  17   7  12        3.33       27.49    102.86 o 
  18   7  12      285.44      378.67    194.10 o 
  19   7  12       80.56      269.46    136.52 o 
   0   8  12      204.62      360.31    180.70 o 
   1   8  12      533.02      408.38    135.57 o 
   2   8  12        1.13      -80.82    134.04 o 
   3   8  12      970.45      684.19    144.54 o 
   4   8  12     1077.53     1065.80     90.85 o 
   5   8  12      135.89       99.61     78.20 o 
   6   8  12        4.03       66.82    105.61 o 
   7   8  12       19.27      105.21     75.52 o 
   8   8  12        0.67       -5.94     80.56 o 
   9   8  12      129.94      137.94    105.66 o 
  10   8  12       25.21        8.04     81.99 o 
  11   8  12       50.04      205.90     84.21 o 
  12   8  12        0.97       31.16     85.20 o 
  13   8  12      156.98      344.22     87.63 o 
  14   8  12       17.91      118.10     95.67 o 
  15   8  12        4.06      -36.65    101.99 o 
  16   8  12        1.18       69.71    122.34 o 
  17   8  12       39.14      327.82    126.22 o 
   1   9  12       26.97      147.35    107.11 o 
   2   9  12        8.60        2.31    144.34 o 
   3   9  12        0.35      -45.86    110.71 o 
   4   9  12      148.93       86.76    110.71 o 
   5   9  12      242.82      149.12    111.54 o 
   6   9  12      615.21      464.10    120.89 o 
   7   9  12        6.87      117.34    108.35 o 
   8   9  12      880.08      792.89    118.34 o 
   9   9  12      150.11      350.72    150.23 o 
  10   9  12       61.46      169.01    142.43 o 
  11   9  12       16.10      -85.10    222.74 o 
  12   9  12       91.53      211.41    101.58 o 
  13   9  12      100.73       48.83     99.55 o 
  14   9  12       67.19      -82.00    119.45 o 
   0  10  12      204.07      369.93    199.05 o 
   1  10  12        5.94      -28.44    109.09 o 
   2  10  12       69.72      -80.00    128.33 o 
   3  10  12        0.01      -89.16    131.81 o 
   4  10  12       46.44       40.08    131.43 o 
   5  10  12       26.68      -27.38    157.99 o 
   6  10  12       30.22     -117.06    117.06 o 
   7  10  12        9.35      -13.03    121.26 o 
   8  10  12       22.41      -20.86    167.96 o 
   9  10  12       34.11      -69.37    186.22 o 
  10  10  12      212.83       77.95    378.83 o 
  11  10  12       16.84      -20.47    229.83 o 
   1  11  12      153.30      307.34    147.28 o 
   2  11  12       22.87      138.53    211.10 o 
   3  11  12       56.29     -115.99    115.99 o 
   4  11  12        0.00      -87.12    117.09 o 
   1   1  13    10241.81    10410.14    117.48 o 
   2   1  13     7043.44     6091.20    126.25 o 
   3   1  13       43.20      341.31     61.78 o 
   4   1  13     1917.31     1958.47     53.44 o 
   5   1  13     3662.32     3683.96     58.79 o 
   6   1  13       19.52        2.80     40.96 o 
   7   1  13      136.01      143.34     41.71 o 
   8   1  13       19.87       91.72     42.43 o 
   9   1  13      649.24      555.90     64.61 o 
  10   1  13      705.06      865.33     59.60 o 
  11   1  13     1610.25     1587.07     63.21 o 
  12   1  13      867.60     1010.08     87.71 o 
  13   1  13     1624.85     1474.85     66.45 o 
  14   1  13       11.39      -63.03     63.03 o 
  15   1  13      935.78     1256.16    247.93 o 
  16   1  13      614.72      511.37     65.25 o 
  17   1  13       12.77      -30.11     64.12 o 
  18   1  13      616.00      527.42     70.15 o 
  19   1  13     1328.47     1376.41     81.00 o 
  20   1  13      907.80     1123.77     82.20 o 
  21   1  13       66.38      150.21    106.35 o 
  22   1  13       25.63      163.41     77.59 o 
  23   1  13      304.71      482.76    199.16 o 
  24   1  13        2.39       33.92    127.11 o 
   0   2  13      200.59      339.11    138.71 o 
   1   2  13      572.03     1894.21    116.02 o 
   2   2  13      183.35      406.58     84.57 o 
   3   2  13     4601.10     4848.13    115.57 o 
   4   2  13       38.77      681.77     57.70 o 
   5   2  13      276.33      219.51     47.83 o 
   6   2  13      923.66     1284.48    173.22 o 
   7   2  13     1944.03     2121.19    124.55 o 
   8   2  13     5927.25     6582.48    376.31 o 
   9   2  13        0.10     1250.51    129.40 o 
  10   2  13     1572.52     1886.27    119.30 o 
  11   2  13      234.95      338.27     73.76 o 
  12   2  13        2.39      404.00     60.50 o 
  13   2  13     2776.61     3392.96    456.35 o 
  14   2  13      233.79      322.96     63.30 o 
  15   2  13      566.28      577.27     67.60 o 
  16   2  13      233.14      294.36     92.31 o 
  17   2  13      414.62      934.54    120.46 o 
  18   2  13      687.70      631.06     95.37 o 
  19   2  13      113.60      552.01    157.85 o 
  20   2  13      576.74     1056.93    202.62 o 
  21   2  13      336.80      436.92    147.19 o 
  22   2  13      168.14      369.90    118.36 o 
  23   2  13       15.46      297.11    408.68 o 
   1   3  13      265.02      447.83     80.19 o 
   2   3  13     4952.76     4870.41    101.50 o 
   3   3  13     1500.90     1346.68     64.03 o 
   4   3  13       12.76       -5.69     49.88 o 
   5   3  13      118.63      -13.61     54.95 o 
   6   3  13       29.82      -29.33     50.20 o 
   7   3  13      902.78      733.41     72.31 o 
   8   3  13      108.28      145.82     62.01 o 
   9   3  13      165.65      105.05     44.46 o 
  10   3  13     2411.29     2087.87     85.48 o 
  11   3  13       88.86       71.00     53.69 o 
  12   3  13     4641.69     4245.87     98.46 o 
  13   3  13      403.06      319.03     65.70 o 
  14   3  13      341.67      426.74     93.83 o 
  15   3  13       28.24       17.72     90.30 o 
  16   3  13       82.53       95.18    105.35 o 
  17   3  13      219.55        2.85    106.64 o 
  18   3  13      108.85       76.56    115.69 o 
  19   3  13     1057.06     1080.72    126.76 o 
  20   3  13      442.21      519.88    178.22 o 
  21   3  13      216.24      432.93    127.62 o 
  22   3  13       36.71      245.62    170.73 o 
  23   3  13      258.26      413.85    235.39 o 
   0   4  13       90.08       88.57     99.27 o 
   1   4  13      998.49     1002.68     73.81 o 
   2   4  13        3.73       62.92     54.32 o 
   3   4  13     4618.51     3946.74     82.95 o 
   4   4  13     1292.35     1198.13     55.33 o 
   5   4  13     1304.65     1105.13     74.21 o 
   6   4  13      269.05      229.42     57.55 o 
   7   4  13     2697.77     2484.66     68.50 o 
   8   4  13     1047.19      942.16     73.91 o 
   9   4  13      356.36      354.96     75.55 o 
  10   4  13     2213.73     1888.94     92.08 o 
  11   4  13       58.34      118.07     90.51 o 
  12   4  13     3095.99     2588.05    150.08 o 
  13   4  13      640.67      478.81     81.69 o 
  14   4  13       91.91       36.63     87.70 o 
  15   4  13      167.36      189.54     89.63 o 
  16   4  13      207.45      125.25    117.68 o 
  17   4  13      350.92      151.34    115.41 o 
  18   4  13      442.26      138.16    118.42 o 
  19   4  13        1.02      -94.44    185.83 o 
  20   4  13       27.57      -50.44    119.61 o 
  21   4  13      206.88      204.65    126.74 o 
  22   4  13       34.49      105.32    127.55 o 
   1   5  13     1529.94     1378.77    137.20 o 
   2   5  13     3877.47     3937.65    373.24 o 
   3   5  13      635.36     1223.89    148.96 o 
   4   5  13      704.97     1126.82    234.46 o 
   5   5  13      669.04     1242.29    280.11 o 
   6   5  13      814.32     1012.29    143.78 o 
   7   5  13     1787.86     2069.92    139.70 o 
   8   5  13       68.73      141.05     70.87 o 
   9   5  13      181.08      292.19     72.94 o 
  10   5  13     1520.27     2557.51    612.82 o 
  11   5  13       55.96      698.68    188.47 o 
  12   5  13     1290.09     1270.22    134.14 o 
  13   5  13      412.99      578.85    140.54 o 
  14   5  13       70.78      120.48    110.24 o 
  15   5  13       69.19       15.39     92.62 o 
  16   5  13      121.14      193.36    109.51 o 
  17   5  13      310.44      305.61    117.63 o 
  18   5  13        5.92      -16.60    155.90 o 
  19   5  13      379.54      478.40    122.33 o 
  20   5  13      134.00       28.56    123.57 o 
  21   5  13      452.88      418.50    133.30 o 
   0   6  13       31.78       51.86     98.65 o 
   1   6  13     1041.34      847.38     75.19 o 
   2   6  13       14.03       23.10     68.88 o 
   3   6  13      590.33      569.31     72.92 o 
   4   6  13     2351.86     2163.46     75.13 o 
   5   6  13     3698.62     3035.43     87.41 o 
   6   6  13       18.56       79.98     75.50 o 
   7   6  13     2973.63     2874.32     89.38 o 
   8   6  13        0.15        6.77     75.98 o 
   9   6  13       29.62       70.27    108.69 o 
  10   6  13      161.54       88.51     74.63 o 
  11   6  13      494.36      307.52     81.63 o 
  12   6  13      797.55      776.23     84.29 o 
  13   6  13      226.00       10.63     88.71 o 
  14   6  13      350.20      360.39     96.86 o 
  15   6  13      161.15      137.91     86.58 o 
  16   6  13        4.31      -94.28     94.28 o 
  17   6  13        0.07       62.65     99.43 o 
  18   6  13      238.49      189.50    119.02 o 
  19   6  13       11.97       -1.62    121.98 o 
  20   6  13       55.50      260.20    130.33 o 
   1   7  13      219.32      132.35     73.52 o 
   2   7  13     1825.68     1476.56     91.89 o 
   3   7  13      176.58       84.55     73.99 o 
   4   7  13        1.82       31.74     73.07 o 
   5   7  13       96.68      142.37     72.36 o 
   6   7  13       22.01       17.33     73.28 o 
   7   7  13     1457.73     1184.88     83.65 o 
   8   7  13      400.86      279.70     76.47 o 
   9   7  13       55.44      -38.76     70.95 o 
  10   7  13        7.03      108.64     80.03 o 
  11   7  13       99.41       86.66     73.61 o 
  12   7  13      393.73      399.87     86.38 o 
  13   7  13      701.24      829.15     88.50 o 
  14   7  13       47.09       66.45    104.13 o 
  15   7  13       55.19      -38.87     85.12 o 
  16   7  13        7.25      203.09    104.79 o 
  17   7  13        2.69      -73.27    124.36 o 
  18   7  13       73.90      174.73    158.70 o 
   0   8  13        1.86      722.29    196.38 o 
   1   8  13      264.88      423.59    128.84 o 
   2   8  13        0.48      154.58    126.74 o 
   3   8  13     1765.93     1866.02    195.28 o 
   4   8  13     1263.03     1763.33    144.35 o 
   5   8  13     1327.81     1319.63     84.24 o 
   6   8  13      296.66      295.22     75.31 o 
   7   8  13      521.00      472.54     81.57 o 
   8   8  13       30.66       41.88     82.96 o 
   9   8  13      192.69      313.75     85.80 o 
  10   8  13        5.13       79.23     91.06 o 
  11   8  13      410.95      275.79     84.81 o 
  12   8  13       21.64       55.86    115.77 o 
  13   8  13        0.05      -93.18    105.02 o 
  14   8  13       11.31       61.40    154.67 o 
  15   8  13      360.49      640.40    106.96 o 
  16   8  13        0.25       82.03    133.30 o 
   1   9  13        9.86      138.14    143.13 o 
   2   9  13      128.12      -52.16    135.32 o 
   3   9  13       38.04       28.73    141.19 o 
   4   9  13       60.84       25.24    138.64 o 
   5   9  13        6.61      142.45    141.67 o 
   6   9  13       67.61      233.96    274.12 o 
   7   9  13       80.13      244.53    145.27 o 
   8   9  13       95.81      437.08    150.74 o 
   9   9  13        0.37       40.96    191.95 o 
  10   9  13        0.53      181.24    176.89 o 
  11   9  13       28.76       90.34    121.44 o 
  12   9  13       10.07       38.19    123.50 o 
  13   9  13      103.90       80.68    123.97 o 
  14   9  13        7.12      364.42    101.47 o 
   0  10  13        5.16     -202.56    202.56 o 
   1  10  13      156.58      243.13    206.24 o 
   2  10  13      254.80      167.76    151.23 o 
   3  10  13       13.97     -127.76    145.19 o 
   4  10  13      648.80      214.72    168.32 o 
   5  10  13       16.42       99.05    149.07 o 
   6  10  13       58.68      258.01    151.90 o 
   7  10  13       40.48       67.57    265.64 o 
   8  10  13       97.91      341.38    160.46 o 
   9  10  13      126.17      496.43    268.94 o 
  10  10  13        8.35      205.21    516.14 o 
   1  11  13       38.43     -134.55    147.86 o 
   2  11  13       63.95      -37.16    182.14 o 
   0   0  14      466.15      576.81    144.88 o 
   1   0  14     1717.09     1468.25    127.29 o 
   2   0  14     3326.75     4315.61     92.38 o 
   3   0  14       44.00       97.35     73.46 o 
   4   0  14     1282.16     1311.34     82.85 o 
   5   0  14     2963.44     3042.57     88.18 o 
   6   0  14    19318.56    24487.31    131.60 o 
   7   0  14     2779.85     3016.68     72.06 o 
   8   0  14        1.69      -39.66     58.88 o 
   9   0  14     4129.01     5032.75    192.31 o 
  10   0  14       14.33        7.44     81.81 o 
  11   0  14     2192.34     2308.90    104.13 o 
  12   0  14     2312.42     2552.13    109.94 o 
  13   0  14      155.45      285.05     96.69 o 
  14   0  14      155.39      121.33     99.78 o 
  15   0  14      437.37      482.51    104.40 o 
  16   0  14     2872.29     2998.92    121.57 o 
  17   0  14     1912.46     1715.82    116.24 o 
  18   0  14       88.72      163.33    131.68 o 
  19   0  14     2208.06     2386.47    145.11 o 
  20   0  14      696.80      675.80    111.28 o 
  21   0  14       44.77      122.14    104.95 o 
  22   0  14       29.76       12.93    111.57 o 
  23   0  14        5.90     -107.57    107.57 o 
   1   1  14      171.84      194.27     73.50 o 
   2   1  14     2007.14     1676.21     74.71 o 
   3   1  14        0.02       76.32     55.88 o 
   4   1  14     1329.02     1186.51     59.28 o 
   5   1  14       62.51       53.49     49.19 o 
   6   1  14        2.13       15.35     48.75 o 
   7   1  14     1486.69     1234.08     47.51 o 
   8   1  14       22.60        8.97     42.99 o 
   9   1  14       42.47      -17.96     53.94 o 
  10   1  14        2.65       13.91     57.90 o 
  11   1  14       99.58       57.36     59.03 o 
  12   1  14      215.16      146.55     61.27 o 
  13   1  14      653.95      432.81     63.65 o 
  14   1  14       57.10       65.82     65.81 o 
  15   1  14      612.92      487.63     68.41 o 
  16   1  14        1.19       44.01     64.03 o 
  17   1  14      439.37      367.89     67.29 o 
  18   1  14       43.78        2.74     66.62 o 
  19   1  14        5.23       53.22     75.52 o 
  20   1  14       65.75      -21.81     74.00 o 
  21   1  14      201.41      302.26     88.25 o 
  22   1  14        0.10     -113.01    113.01 o 
  23   1  14        2.85     -109.81    132.24 o 
   0   2  14     2823.96     3120.24    175.39 o 
   1   2  14     2210.25     2415.49     91.20 o 
   2   2  14      722.02      502.35     68.15 o 
   3   2  14      169.78       82.36     55.58 o 
   4   2  14     2638.94     2403.63     64.37 o 
   5   2  14      197.93      186.79     49.61 o 
   6   2  14     3308.54     2984.64     72.78 o 
   7   2  14      459.93      440.38     51.86 o 
   8   2  14      146.33      173.82     51.21 o 
   9   2  14     1679.21     1625.81     60.11 o 
  10   2  14       94.10       87.73     55.48 o 
  11   2  14     1183.81     1019.58     62.64 o 
  12   2  14     2219.69     1858.10     68.68 o 
  13   2  14       32.44       39.25     63.30 o 
  14   2  14      105.91       61.89     61.18 o 
  15   2  14      115.75       87.42     62.39 o 
  16   2  14     1068.42      812.03     67.37 o 
  17   2  14      613.95      815.56    159.18 o 
  18   2  14      239.35      220.81     93.14 o 
  19   2  14     1309.59     1105.85     99.42 o 
  20   2  14      525.75      376.64    118.40 o 
  21   2  14       43.24       61.66    132.18 o 
  22   2  14       79.25     -115.13    115.13 o 
  23   2  14        0.36       47.00    194.92 o 
   1   3  14     3436.22     3117.35     99.33 o 
   2   3  14      715.23      847.15    115.52 o 
   3   3  14       57.00      260.78     62.54 o 
   4   3  14      265.76      194.52     54.42 o 
   5   3  14      411.31      294.59     51.40 o 
   6   3  14       42.68      287.84     74.25 o 
   7   3  14        1.54      326.58    110.46 o 
   8   3  14     2442.94     2260.58    230.62 o 
   9   3  14       21.87       99.45     68.38 o 
  10   3  14     1391.85     1195.16    151.35 o 
  11   3  14      977.97     1513.94    183.51 o 
  12   3  14      655.09      537.91     85.49 o 
  13   3  14      777.79      749.98    119.85 o 
  14   3  14       34.30      163.68     93.69 o 
  15   3  14      615.33      767.98    166.50 o 
  16   3  14      238.38      379.15     95.30 o 
  17   3  14     1256.00     1338.50    430.12 o 
  18   3  14       24.78      146.24    114.52 o 
  19   3  14       20.38       96.53    117.03 o 
  20   3  14        6.17       73.69    118.76 o 
  21   3  14       46.36      -29.57    120.51 o 
  22   3  14       10.02     -120.09    127.40 o 
   0   4  14     5343.48     6387.57   1987.85 o 
   1   4  14     3315.01     3215.76    178.79 o 
   2   4  14      157.60      105.95     66.26 o 
   3   4  14     2367.50     1866.01     94.30 o 
   4   4  14     6014.34     5595.40     94.19 o 
   5   4  14       25.51      156.65     67.89 o 
   6   4  14     2308.22     2117.18     77.75 o 
   7   4  14        4.55       31.20     67.69 o 
   8   4  14      227.60      274.10     68.79 o 
   9   4  14      488.30      832.68     93.59 o 
  10   4  14      221.30      231.37    105.91 o 
  11   4  14      188.95      184.68     92.88 o 
  12   4  14      913.63      674.67     98.33 o 
  13   4  14       69.52      -14.40     77.32 o 
  14   4  14       17.32        4.51     79.11 o 
  15   4  14       28.71       33.34    109.47 o 
  16   4  14      146.34       69.06    114.93 o 
  17   4  14      100.16       71.37    112.26 o 
  18   4  14        0.99      163.97    117.46 o 
  19   4  14       32.39      153.47    283.97 o 
  20   4  14       18.02      222.40    124.63 o 
  21   4  14        1.52      195.45    126.39 o 
  22   4  14      178.97      230.32    159.32 o 
   1   5  14      937.76      744.52     84.90 o 
   2   5  14      722.85      561.16     83.81 o 
   3   5  14      301.91      320.21    109.81 o 
   4   5  14      583.00      542.76     72.48 o 
   5   5  14      650.76      660.25     73.02 o 
   6   5  14       10.46       30.73     73.63 o 
   7   5  14       75.68      105.37     74.45 o 
   8   5  14      138.44       43.65     75.76 o 
   9   5  14       16.43      -56.02     75.48 o 
  10   5  14     3353.60     2914.72     90.71 o 
  11   5  14      629.43      424.44     97.58 o 
  12   5  14       15.04       91.32     79.48 o 
  13   5  14        0.42      -79.50     79.50 o 
  14   5  14        2.28       61.39     91.34 o 
  15   5  14      357.89      404.87     94.10 o 
  16   5  14       75.94      134.43    112.39 o 
  17   5  14      127.95      -21.16    117.69 o 
  18   5  14      158.01      100.08    147.58 o 
  19   5  14       52.68       32.89    120.75 o 
  20   5  14      250.69      214.90    122.37 o 
  21   5  14        8.42      194.32    132.00 o 
   0   6  14     1187.65      913.69    109.49 o 
   1   6  14     1361.46     1608.48     80.73 o 
   2   6  14        8.47       -3.45     72.37 o 
   3   6  14     3757.24     3320.63    140.40 o 
   4   6  14     1753.35     1991.65    244.40 o 
   5   6  14      778.77     1282.81     82.08 o 
   6   6  14      400.64      577.21     78.19 o 
   7   6  14      502.08      675.54     97.40 o 
   8   6  14      944.76      556.27     76.91 o 
   9   6  14      546.83      619.35     79.52 o 
  10   6  14       74.87       61.50     76.63 o 
  11   6  14       28.67      166.08     80.93 o 
  12   6  14      569.98      544.53     83.32 o 
  13   6  14       54.26      290.36     93.24 o 
  14   6  14       90.52       -0.84     94.60 o 
  15   6  14       21.77        6.99     99.32 o 
  16   6  14      128.84       54.10     99.66 o 
  17   6  14       60.55      182.63    123.94 o 
  18   6  14       73.69       10.16    127.28 o 
  19   6  14       22.74       10.93    127.59 o 
   1   7  14        2.94      108.43     75.15 o 
   2   7  14     4257.64     4006.93     95.85 o 
   3   7  14       32.32       57.40     76.06 o 
   4   7  14     1076.25     1117.79    138.36 o 
   5   7  14      743.81      988.70    153.85 o 
   6   7  14      322.17      336.25    115.68 o 
   7   7  14      187.89      176.16     74.44 o 
   8   7  14      110.28      206.92     87.80 o 
   9   7  14      406.52      449.67     75.16 o 
  10   7  14      173.02      164.75     75.82 o 
  11   7  14       56.17      158.65     75.52 o 
  12   7  14      169.10      209.67    131.41 o 
  13   7  14       86.47      -53.36     84.60 o 
  14   7  14      152.63      280.31     87.37 o 
  15   7  14      778.77      990.41     93.62 o 
  16   7  14      301.45      255.00    103.37 o 
  17   7  14        0.23      111.12    104.65 o 
  18   7  14      184.87      394.68    133.35 o 
   0   8  14      503.50      459.52    198.01 o 
   1   8  14      123.09      198.11    137.92 o 
   2   8  14       44.43      102.25    133.37 o 
   3   8  14      418.35      400.26    133.18 o 
   4   8  14       90.50      101.81    103.08 o 
   5   8  14      271.64      344.02     98.22 o 
   6   8  14      125.46       84.36     78.28 o 
   7   8  14       88.60      143.26     98.53 o 
   8   8  14        6.39      118.27    117.03 o 
   9   8  14      352.58      375.96     96.58 o 
  10   8  14      271.07      258.78     96.42 o 
  11   8  14        8.35      157.39     84.67 o 
  12   8  14      114.60      196.00     98.51 o 
  13   8  14       15.58      236.44     88.48 o 
  14   8  14       21.76      171.79    123.19 o 
  15   8  14       54.43      -91.37     91.37 o 
  16   8  14        1.31      214.04    164.37 o 
   1   9  14       23.51      154.64    147.98 o 
   2   9  14      405.85      773.88    145.68 o 
   3   9  14        7.61      -26.23    300.88 o 
   4   9  14      252.12      296.68    200.96 o 
   5   9  14       13.27      -16.04    141.63 o 
   6   9  14      162.07       -2.22    148.01 o 
   7   9  14      136.26       -9.75    148.60 o 
   8   9  14      154.31       15.94    168.89 o 
   9   9  14        2.18     -123.91    234.63 o 
  10   9  14      182.49       59.63    144.53 o 
  11   9  14       39.74     -102.54    102.54 o 
  12   9  14       29.45      -97.37    171.31 o 
  13   9  14        3.43      113.09    102.94 o 
   0  10  14       87.97       46.68    214.13 o 
   1  10  14        0.66      -85.48    147.12 o 
   2  10  14        7.78      -59.94    201.73 o 
   3  10  14       26.95      148.65    152.40 o 
   4  10  14       10.25      113.43    436.87 o 
   5  10  14       17.20      275.50    339.25 o 
   6  10  14       53.19      385.99    281.51 o 
   7  10  14        2.15      618.54    209.25 o 
   8  10  14       36.98      110.85    208.09 o 
   9  10  14       17.35      240.17    158.44 o 
   1   1  15     3722.71     3653.88     97.90 o 
   2   1  15     6053.01     5861.96    113.94 o 
   3   1  15     2259.17     1916.72    160.54 o 
   4   1  15        2.15      192.42     62.06 o 
   5   1  15      374.21      641.17     85.47 o 
   6   1  15     4893.27     4696.60     71.02 o 
   7   1  15     2447.58     2647.98    121.81 o 
   8   1  15      163.66      198.31     46.35 o 
   9   1  15     5987.45     6090.74    131.46 o 
  10   1  15      197.44      212.66     59.12 o 
  11   1  15     2429.74     2514.11     94.49 o 
  12   1  15      872.49      648.07     68.81 o 
  13   1  15     2483.19     2638.80    165.92 o 
  14   1  15     3718.79     3308.97    132.41 o 
  15   1  15     2843.51     3068.50     88.56 o 
  16   1  15      178.14      293.84     67.15 o 
  17   1  15     1222.44     1172.64     97.01 o 
  18   1  15      159.72       88.18     70.58 o 
  19   1  15        0.15      -52.51     91.08 o 
  20   1  15      129.62      166.37     80.33 o 
  21   1  15       14.81       20.66     79.69 o 
  22   1  15      204.87      217.16    120.90 o 
  23   1  15        0.93      213.23    100.89 o 
   0   2  15     1486.89     3688.00    188.04 o 
   1   2  15     2187.55     2457.32    180.34 o 
   2   2  15       67.51       87.03     72.24 o 
   3   2  15       36.81      163.37     57.58 o 
   4   2  15      958.08     1068.41    169.01 o 
   5   2  15      390.60      524.30     61.93 o 
   6   2  15      392.91      919.57    172.40 o 
   7   2  15      585.80      485.37     54.60 o 
   8   2  15       15.12       25.85     67.16 o 
   9   2  15      596.50      623.56     58.36 o 
  10   2  15        0.83      184.96     58.06 o 
  11   2  15       74.26      409.55     60.64 o 
  12   2  15      740.34      799.33    131.79 o 
  13   2  15     1185.37     1971.93    271.59 o 
  14   2  15        2.34      336.19     69.90 o 
  15   2  15       23.37       27.67     63.28 o 
  16   2  15      253.63      278.72     67.75 o 
  17   2  15        7.44       86.30     81.70 o 
  18   2  15      555.77      465.82     92.58 o 
  19   2  15        1.85       72.15     95.06 o 
  20   2  15       53.09      212.87    119.10 o 
  21   2  15       82.84       47.47    118.18 o 
  22   2  15        9.59      221.97    155.50 o 
   1   3  15     1021.45     1143.00     94.04 o 
   2   3  15     1458.87     1371.42     94.80 o 
   3   3  15       40.09      127.36     65.71 o 
   4   3  15        2.51        7.97     68.57 o 
   5   3  15     3897.38     3765.98     76.01 o 
   6   3  15     1747.62     1537.27     70.44 o 
   7   3  15      866.87      739.01     79.52 o 
   8   3  15      501.50      552.05     68.50 o 
   9   3  15      340.60      177.75     69.16 o 
  10   3  15      499.66      414.02     60.10 o 
  11   3  15      310.70      211.58     77.21 o 
  12   3  15        1.68      -45.39     96.93 o 
  13   3  15     2006.51     1762.90    105.57 o 
  14   3  15       96.03       41.22     91.83 o 
  15   3  15      864.81      839.16    101.45 o 
  16   3  15      571.83      786.62     99.50 o 
  17   3  15      523.24      672.71    122.99 o 
  18   3  15       77.55      -83.49    114.37 o 
  19   3  15      128.68       14.28    113.04 o 
  20   3  15        1.71       34.00    121.27 o 
  21   3  15       84.47      -13.20    121.11 o 
  22   3  15      144.87      410.97    131.38 o 
   0   4  15     1123.19      854.51    254.74 o 
   1   4  15      146.14       88.12     74.68 o 
   2   4  15       14.33      -21.88     66.81 o 
   3   4  15     2194.67     2084.37    103.57 o 
   4   4  15       50.14       78.87    111.67 o 
   5   4  15      271.12      354.79     85.80 o 
   6   4  15       33.23      151.54     69.70 o 
   7   4  15       92.26      111.96     89.12 o 
   8   4  15      692.25      578.30     73.36 o 
   9   4  15     1139.99      919.07     76.61 o 
  10   4  15       77.42        9.05     92.75 o 
  11   4  15       88.46        2.81     98.13 o 
  12   4  15      237.01      120.94    122.70 o 
  13   4  15       87.85       91.74    101.78 o 
  14   4  15       14.72      -24.35     82.14 o 
  15   4  15       13.35      -93.00     93.00 o 
  16   4  15      481.09      558.92    199.99 o 
  17   4  15        0.01      302.56    118.08 o 
  18   4  15      165.49      101.38    115.73 o 
  19   4  15       85.89     -106.20    115.77 o 
  20   4  15        0.00      -59.37    216.47 o 
  21   4  15      408.99      238.02    130.98 o 
   1   5  15      517.33      359.01     80.39 o 
   2   5  15      275.13      171.94     84.03 o 
   3   5  15      219.59      226.12    184.27 o 
   4   5  15      167.60       89.26    112.89 o 
   5   5  15      830.52      975.94    168.33 o 
   6   5  15       43.94      313.26    118.87 o 
   7   5  15      938.99     1181.63    128.15 o 
   8   5  15     2397.19     2504.95     97.78 o 
   9   5  15      561.30      666.71    129.44 o 
  10   5  15      409.47      676.76    211.78 o 
  11   5  15      197.78      287.56     92.55 o 
  12   5  15      397.99      304.99     96.35 o 
  13   5  15       83.49       47.88     79.06 o 
  14   5  15      460.19      717.49     97.34 o 
  15   5  15       89.82      112.07     93.63 o 
  16   5  15        8.88      165.17    118.53 o 
  17   5  15      694.06      993.86    128.93 o 
  18   5  15        1.46      222.61    125.34 o 
  19   5  15       38.62      -45.01    128.15 o 
  20   5  15       10.25      166.84    208.59 o 
   0   6  15      475.83      302.37    107.87 o 
   1   6  15     2609.48     2457.30     98.19 o 
   2   6  15      109.51      175.86     85.94 o 
   3   6  15      500.54      622.44    122.81 o 
   4   6  15        6.39      -53.85     92.43 o 
   5   6  15     1381.17     1205.01     92.09 o 
   6   6  15        0.40       73.97     75.59 o 
   7   6  15      908.41      686.26     77.84 o 
   8   6  15        0.53      -15.69     75.30 o 
   9   6  15      353.13      222.73     77.83 o 
  10   6  15        3.70      -77.48     90.93 o 
  11   6  15       45.06      -92.94     92.94 o 
  12   6  15       85.59       99.44     82.88 o 
  13   6  15      105.21      125.13     98.82 o 
  14   6  15        0.09      -38.62     94.27 o 
  15   6  15       33.27      172.82     96.46 o 
  16   6  15      136.95       87.87    100.17 o 
  17   6  15        0.75     -118.05    125.34 o 
  18   6  15        1.08      -20.73    154.88 o 
  19   6  15        0.53      -44.70    131.81 o 
   1   7  15      987.65      920.60     82.31 o 
   2   7  15      535.70      355.81     77.65 o 
   3   7  15      138.43       34.62     77.41 o 
   4   7  15      374.86      133.02    102.98 o 
   5   7  15      233.74      152.81     94.16 o 
   6   7  15       17.97      -26.19     73.72 o 
   7   7  15      145.65      256.12     78.99 o 
   8   7  15        0.20      -17.77     73.04 o 
   9   7  15      136.50      111.22     72.59 o 
  10   7  15      149.16      165.37     69.70 o 
  11   7  15      105.11       73.00     76.55 o 
  12   7  15       18.09      -82.48     98.93 o 
  13   7  15       18.98       48.65     87.79 o 
  14   7  15       74.15      136.03     88.83 o 
  15   7  15        0.72      -87.67     87.67 o 
  16   7  15       34.52      156.44    104.35 o 
  17   7  15      405.95      461.29    111.59 o 
   0   8  15      279.10      750.51    192.90 o 
   1   8  15     1500.82     1543.09    169.35 o 
   2   8  15      186.21      170.49    158.75 o 
   3   8  15       80.30      281.27    127.78 o 
   4   8  15       79.38      861.23    113.07 o 
   5   8  15      538.67      461.12    151.82 o 
   6   8  15        4.25       92.26     85.38 o 
   7   8  15     1277.63     1359.30    111.28 o 
   8   8  15      141.39      139.72     75.88 o 
   9   8  15       20.84      -25.69     83.47 o 
  10   8  15        5.22      107.45    113.99 o 
  11   8  15        2.83      -57.50     85.39 o 
  12   8  15       10.01      124.15     96.41 o 
  13   8  15      225.76      270.19     94.24 o 
  14   8  15       96.89      -24.54    126.57 o 
  15   8  15        8.16      249.40     94.41 o 
   1   9  15      289.48      384.27    215.63 o 
   2   9  15       23.38      153.94    145.51 o 
   3   9  15      103.27      238.03    141.32 o 
   4   9  15        0.61      -46.04    141.26 o 
   5   9  15        0.08     -139.03    139.03 o 
   6   9  15        0.14      257.12    149.51 o 
   7   9  15       48.19      122.61    147.09 o 
   8   9  15       78.22      190.34    180.79 o 
   9   9  15       56.17      213.37    196.23 o 
  10   9  15        8.56       44.11    201.65 o 
  11   9  15       25.98      359.16    120.20 o 
  12   9  15       37.53      -35.73    153.29 o 
   0  10  15     1209.15      898.76    234.95 o 
   1  10  15      248.58      254.31    156.31 o 
   2  10  15      268.16      350.40    256.35 o 
   3  10  15        4.80      265.53    194.15 o 
   4  10  15       36.75      228.42    154.36 o 
   5  10  15       71.33       21.72    156.25 o 
   6  10  15       95.78      173.19    152.09 o 
   7  10  15      214.61      102.18    297.92 o 
   8  10  15      304.18      200.82    330.34 o 
   0   0  16       43.46      252.65    165.41 o 
   1   0  16      775.78      678.87    114.57 o 
   2   0  16     1935.22     2312.88    118.25 o 
   3   0  16     3718.37     3955.86    112.97 o 
   4   0  16     1150.44     1043.91     88.25 o 
   5   0  16     3217.77     3156.71     98.63 o 
   6   0  16       19.91      112.08     84.20 o 
   7   0  16      746.40      791.84     68.16 o 
   8   0  16     4404.31     5387.17     91.31 o 
   9   0  16      321.09      458.84     69.18 o 
  10   0  16     5173.92     6376.40    275.63 o 
  11   0  16     2536.52     2337.35     98.58 o 
  12   0  16      217.56      216.85     88.96 o 
  13   0  16     5628.72     6557.71    127.05 o 
  14   0  16      993.00     1133.38     95.64 o 
  15   0  16      770.56      754.61     95.24 o 
  16   0  16        9.97       88.86     90.08 o 
  17   0  16      486.32      530.65     94.94 o 
  18   0  16        6.56      -90.81     92.12 o 
  19   0  16       87.46       31.94     95.59 o 
  20   0  16      626.56      968.77    104.88 o 
  21   0  16       27.90      318.28    147.81 o 
  22   0  16      189.01      285.42    184.33 o 
   1   1  16       84.94      294.80     81.60 o 
   2   1  16     1069.28     1099.17     62.54 o 
   3   1  16       91.79       30.90     57.85 o 
   4   1  16      149.88      175.96     62.13 o 
   5   1  16       63.15       48.19     62.11 o 
   6   1  16     1410.05     1101.07     59.73 o 
   7   1  16      221.17      113.10     54.79 o 
   8   1  16        3.42      -19.22     48.64 o 
   9   1  16      124.51      264.50     55.52 o 
  10   1  16      107.96       49.22     61.07 o 
  11   1  16     2061.15     1704.98     73.52 o 
  12   1  16       50.66       71.94     65.80 o 
  13   1  16      270.31      199.89     67.78 o 
  14   1  16      242.77      307.36     66.79 o 
  15   1  16       27.48      142.71     67.38 o 
  16   1  16       81.99       54.66     70.71 o 
  17   1  16       16.80       25.27     76.10 o 
  18   1  16        3.42       76.91     89.23 o 
  19   1  16        1.00      113.71     76.74 o 
  20   1  16       40.82        7.82     75.96 o 
  21   1  16      141.77      156.06    135.67 o 
  22   1  16       30.68      315.91    104.22 o 
   0   2  16      201.50      200.34    166.55 o 
   1   2  16        9.61       11.25     76.43 o 
   2   2  16      216.43      143.45     97.59 o 
   3   2  16     3817.06     3470.11     74.31 o 
   4   2  16       98.28       56.40     62.35 o 
   5   2  16     2876.64     2668.65     72.88 o 
   6   2  16     3127.69     2751.43     65.68 o 
   7   2  16       16.00       16.08     61.09 o 
   8   2  16      163.03      198.74     70.68 o 
   9   2  16      464.30      360.29     76.40 o 
  10   2  16     2052.54     1564.06     68.91 o 
  11   2  16     3282.03     2622.10     89.10 o 
  12   2  16      156.52      175.38     65.89 o 
  13   2  16     1942.07     1795.08     90.35 o 
  14   2  16      157.91      177.40     65.69 o 
  15   2  16      316.90      287.91     70.31 o 
  16   2  16       84.35       40.15     79.60 o 
  17   2  16      739.17      639.17     86.70 o 
  18   2  16      120.31      130.70     96.47 o 
  19   2  16        1.39      103.33    114.98 o 
  20   2  16      546.03      429.33    171.23 o 
  21   2  16       66.31       -0.65    122.37 o 
  22   2  16      123.30      164.58    129.67 o 
   1   3  16      955.27      782.00     97.76 o 
   2   3  16      106.93      639.35     83.17 o 
   3   3  16      955.73      915.65     73.50 o 
   4   3  16      176.81       71.30     63.04 o 
   5   3  16        7.31      974.60    265.06 o 
   6   3  16       15.67      100.03     68.36 o 
   7   3  16      171.33      418.45     70.62 o 
   8   3  16       39.97      206.47     70.17 o 
   9   3  16      640.59      586.80     82.52 o 
  10   3  16      142.30      163.59     76.16 o 
  11   3  16     1927.30     1599.39    140.36 o 
  12   3  16      459.48      388.30    229.37 o 
  13   3  16     1009.73     1014.97    174.78 o 
  14   3  16       41.91      228.84    104.09 o 
  15   3  16      124.56      286.90     95.96 o 
  16   3  16        1.20      216.10     99.43 o 
  17   3  16      146.41      268.53    253.05 o 
  18   3  16       18.03       -8.23    117.05 o 
  19   3  16       12.46      226.47    121.47 o 
  20   3  16      104.74       69.64    186.65 o 
  21   3  16      209.49      444.43    132.02 o 
   0   4  16      915.77      842.73    118.90 o 
   1   4  16       55.77      -48.33     79.33 o 
   2   4  16     1457.60     1095.03     75.25 o 
   3   4  16     7047.33     6998.55    486.64 o 
   4   4  16      397.37      407.27    100.99 o 
   5   4  16     1317.21     1652.49    185.77 o 
   6   4  16     3747.22     3923.77    197.92 o 
   7   4  16      778.50      918.62     95.19 o 
   8   4  16      276.84      171.90     92.86 o 
   9   4  16       26.46       81.10     79.02 o 
  10   4  16      259.40      222.60     97.32 o 
  11   4  16      447.44      365.32    101.30 o 
  12   4  16      210.74      164.51    137.05 o 
  13   4  16      116.62      191.52     97.20 o 
  14   4  16      572.07      425.60     84.71 o 
  15   4  16      112.49      174.11     98.00 o 
  16   4  16       85.11      142.09    115.84 o 
  17   4  16       33.27      -47.76    117.92 o 
  18   4  16       14.84        4.71    115.34 o 
  19   4  16       31.62      211.56    122.12 o 
  20   4  16      100.71      258.22    351.68 o 
  21   4  16       33.98      340.25    256.09 o 
   1   5  16     1005.80      783.59     85.86 o 
   2   5  16      146.93      -28.26     90.39 o 
   3   5  16      436.54      331.07    134.35 o 
   4   5  16       26.12      -77.83    115.96 o 
   5   5  16      106.34       27.84     75.11 o 
   6   5  16     1161.38      973.69     83.87 o 
   7   5  16      169.61       60.57     76.10 o 
   8   5  16        1.09       64.91     76.13 o 
   9   5  16      654.04      486.85     77.92 o 
  10   5  16       47.94        7.82     91.99 o 
  11   5  16      281.72       87.57     90.82 o 
  12   5  16      416.63      372.00     95.40 o 
  13   5  16       11.75      112.98     83.64 o 
  14   5  16      206.48       71.44     85.12 o 
  15   5  16       59.90       99.17     96.36 o 
  16   5  16       44.67      288.87    117.56 o 
  17   5  16       92.26      262.65    140.92 o 
  18   5  16       12.57      -27.28    124.63 o 
  19   5  16       84.45       78.12    163.10 o 
  20   5  16      251.44      149.48    133.57 o 
   0   6  16     1409.75     1022.54    148.78 o 
   1   6  16       82.15      480.41     88.54 o 
   2   6  16      884.04      854.43    117.22 o 
   3   6  16     3699.58     3635.63    108.36 o 
   4   6  16      467.41      202.78     97.23 o 
   5   6  16       93.73      106.90     96.85 o 
   6   6  16     3394.24     2925.99    165.20 o 
   7   6  16      270.44      662.94     91.66 o 
   8   6  16     1188.42      959.73     81.86 o 
   9   6  16      857.41      601.32     82.10 o 
  10   6  16       20.84      -91.19     91.19 o 
  11   6  16      114.38      161.41     95.59 o 
  12   6  16        7.13      -41.83     83.59 o 
  13   6  16      782.58      679.81     91.18 o 
  14   6  16       38.32      122.03     97.92 o 
  15   6  16       22.76      -70.54     95.39 o 
  16   6  16       63.18       59.08     99.95 o 
  17   6  16       20.81      278.33    127.75 o 
  18   6  16        8.26       83.33    149.03 o 
   1   7  16      292.23      340.09     79.01 o 
   2   7  16       46.56       30.29     76.58 o 
   3   7  16      192.87      255.37     78.42 o 
   4   7  16     1112.64      764.51     88.37 o 
   5   7  16        9.22       42.39     79.00 o 
   6   7  16      379.35      456.44     80.31 o 
   7   7  16        5.55      -30.10     72.70 o 
   8   7  16       20.37       70.20     72.55 o 
   9   7  16       42.39       94.01     98.91 o 
  10   7  16      478.77      457.31     87.62 o 
  11   7  16       59.14      -33.21     78.82 o 
  12   7  16       21.66      136.09    108.78 o 
  13   7  16      340.73      652.00    143.16 o 
  14   7  16       59.32      -68.16    102.16 o 
  15   7  16        9.49      217.25    113.60 o 
  16   7  16      176.09      197.99    167.29 o 
  17   7  16       12.07     -132.65    132.65 o 
   0   8  16      501.99      476.60    178.70 o 
   1   8  16        0.23      118.31    127.11 o 
   2   8  16       82.52      212.94     97.74 o 
   3   8  16      276.71      599.06    139.65 o 
   4   8  16        2.12        7.42     96.42 o 
   5   8  16      534.65      515.08    110.24 o 
   6   8  16       75.26      -12.84    101.90 o 
   7   8  16      134.48      161.23    144.08 o 
   8   8  16       13.46      -81.24     81.24 o 
   9   8  16      131.66      178.22     78.54 o 
  10   8  16        0.24      -84.19     84.19 o 
  11   8  16        7.04      -26.95     95.70 o 
  12   8  16      229.67      188.70    175.12 o 
  13   8  16      623.54      336.44    146.67 o 
  14   8  16      223.85      276.95    123.27 o 
   1   9  16        1.63      132.68    137.90 o 
   2   9  16       36.46      -60.01    142.41 o 
   3   9  16       46.48      126.82    189.18 o 
   4   9  16      453.19      431.45    180.72 o 
   5   9  16       29.74      122.08    309.27 o 
   6   9  16      125.83      470.85    295.88 o 
   7   9  16       24.94      260.50    146.88 o 
   8   9  16       41.67       68.41    234.63 o 
   9   9  16      226.34      148.84    127.43 o 
  10   9  16       30.69      291.87    102.76 o 
  11   9  16      172.81      301.72     97.38 o 
   0  10  16        0.08      558.27    243.06 o 
   1  10  16       50.34      261.76    252.00 o 
   2  10  16        0.92      130.50    191.41 o 
   3  10  16        4.09     -139.22    149.12 o 
   4  10  16      180.21        9.28    219.44 o 
   5  10  16       31.44      -38.64    186.87 o 
   6  10  16      216.91       73.31    152.15 o 
   1   1  17     6767.93     7097.63    332.76 o 
   2   1  17     1373.51     1804.68    112.58 o 
   3   1  17      775.66      786.63     63.34 o 
   4   1  17     2335.79     2099.63    121.02 o 
   5   1  17     1550.01     1463.43     66.86 o 
   6   1  17      104.34       85.58     65.82 o 
   7   1  17      760.07      748.23     59.54 o 
   8   1  17      238.69       91.51     65.37 o 
   9   1  17     5428.02     5482.21    187.03 o 
  10   1  17     2158.29     2245.87     90.15 o 
  11   1  17     3726.95     3487.71    215.29 o 
  12   1  17      319.96      400.05     68.33 o 
  13   1  17      105.98       18.45     72.62 o 
  14   1  17     1070.72     1039.05     71.65 o 
  15   1  17      334.82      180.06     66.61 o 
  16   1  17      783.56      749.92     80.53 o 
  17   1  17      623.41      793.09     74.25 o 
  18   1  17     1407.17     1361.25     79.38 o 
  19   1  17      353.18      380.17     80.09 o 
  20   1  17      164.29        0.04     78.53 o 
  21   1  17      761.18      833.08    186.24 o 
  22   1  17      326.59      179.21    114.90 o 
   0   2  17     1214.19     3425.85    831.26 o 
   1   2  17      502.31      463.76     80.83 o 
   2   2  17     1117.65     1710.09    367.92 o 
   3   2  17      956.29      920.00     88.07 o 
   4   2  17      739.03      713.34     69.31 o 
   5   2  17      260.26      589.88     95.29 o 
   6   2  17     1835.02     2212.14    303.39 o 
   7   2  17      310.17      306.29     66.34 o 
   8   2  17        0.33      206.98     65.53 o 
   9   2  17      315.04      569.02     76.05 o 
  10   2  17     2121.31     3064.88    605.25 o 
  11   2  17       36.06      209.74    103.00 o 
  12   2  17        7.04      108.71     64.71 o 
  13   2  17      488.85      535.76     73.15 o 
  14   2  17     1027.86      939.30     99.58 o 
  15   2  17       11.14        4.79     64.82 o 
  16   2  17      192.18      206.37     86.92 o 
  17   2  17       78.83      171.01     84.34 o 
  18   2  17       56.08      445.84    146.78 o 
  19   2  17        8.11     -115.48    115.48 o 
  20   2  17      236.62       59.25    155.66 o 
  21   2  17       50.85      -81.34    160.64 o 
   1   3  17     1160.37     1088.73    101.04 o 
   2   3  17      526.28      546.97     74.78 o 
   3   3  17      424.51      263.70     65.84 o 
   4   3  17      631.08      403.96     68.20 o 
   5   3  17        1.31        7.92     65.97 o 
   6   3  17      461.78      454.26     66.02 o 
   7   3  17        7.80      -53.90     69.73 o 
   8   3  17       13.98      -10.30     72.73 o 
   9   3  17     1383.86     1153.80     80.79 o 
  10   3  17      117.79       77.57     93.74 o 
  11   3  17      302.79      215.21    113.54 o 
  12   3  17      648.31      354.76     95.79 o 
  13   3  17        5.91       34.16     92.18 o 
  14   3  17      760.20      617.05     99.71 o 
  15   3  17      361.96      198.15    100.26 o 
  16   3  17      540.04      520.59    104.14 o 
  17   3  17      222.85      367.96    125.44 o 
  18   3  17      228.73      221.12    125.87 o 
  19   3  17      245.47       39.06    124.97 o 
  20   3  17       20.38     -120.62    120.62 o 
  21   3  17      381.48      340.08    132.34 o 
   0   4  17      192.93      109.17    119.00 o 
   1   4  17        9.11      -62.05     80.65 o 
   2   4  17        5.96      -41.49     99.19 o 
   3   4  17     1578.79     1340.49    108.72 o 
   4   4  17        9.33      -27.47    112.29 o 
   5   4  17      721.03      741.44    218.13 o 
   6   4  17      872.72      792.73    111.71 o 
   7   4  17       59.95       80.71     93.45 o 
   8   4  17        6.91       68.91     95.32 o 
   9   4  17      406.17      406.98     77.17 o 
  10   4  17      429.53      405.92     98.51 o 
  11   4  17      442.18      330.03     97.31 o 
  12   4  17       58.94      -94.61     94.61 o 
  13   4  17      332.47      199.38     96.30 o 
  14   4  17       92.69       55.93    102.79 o 
  15   4  17      178.48       77.88    101.00 o 
  16   4  17       34.51      -84.85    117.12 o 
  17   4  17       82.78      235.87    122.71 o 
  18   4  17       68.38      173.49    116.52 o 
  19   4  17       21.62       14.37    117.33 o 
  20   4  17       41.17     -127.97    127.97 o 
   1   5  17       41.18       22.40     84.33 o 
   2   5  17     1555.65     1472.62     92.39 o 
   3   5  17     1248.97     1494.05    132.97 o 
   4   5  17     5511.64     5739.90    944.91 o 
   5   5  17      538.02      878.21    224.77 o 
   6   5  17       42.12      286.91     79.23 o 
   7   5  17       44.34       79.13    118.46 o 
   8   5  17       15.33      160.20     76.66 o 
   9   5  17      288.68      351.46    115.72 o 
  10   5  17       59.58       75.27    144.61 o 
  11   5  17        9.13       31.44     94.03 o 
  12   5  17        0.03      227.29     97.41 o 
  13   5  17       41.58       -7.81     98.02 o 
  14   5  17        1.52       74.57     85.65 o 
  15   5  17       88.17      313.11    142.12 o 
  16   5  17       76.33      114.47    141.36 o 
  17   5  17        0.05       76.51    122.39 o 
  18   5  17      249.68      418.51    129.48 o 
  19   5  17      312.77      439.92    162.65 o 
   0   6  17      422.75      358.70    155.20 o 
   1   6  17      112.42       70.64    194.25 o 
   2   6  17      244.00      214.25     79.97 o 
   3   6  17      236.35      182.53     80.57 o 
   4   6  17       79.24      -22.50     96.68 o 
   5   6  17       71.97      127.43     97.05 o 
   6   6  17      285.14      373.70     81.19 o 
   7   6  17       73.19      132.53     77.04 o 
   8   6  17       28.40       24.79    119.75 o 
   9   6  17      132.06       63.04     78.18 o 
  10   6  17      223.89      271.28     95.04 o 
  11   6  17      102.69      -47.01     96.27 o 
  12   6  17        7.70       76.05    111.72 o 
  13   6  17      126.21      148.49     90.05 o 
  14   6  17        0.45      -86.29    109.07 o 
  15   6  17      206.43      212.78    112.95 o 
  16   6  17       33.83      187.89    122.22 o 
  17   6  17       58.27       10.59    181.08 o 
  18   6  17      203.71       -0.17    127.69 o 
   1   7  17      136.74       77.31     94.27 o 
   2   7  17       73.49      -18.62     80.24 o 
   3   7  17      668.77      470.73     82.98 o 
   4   7  17      342.41      354.80     81.90 o 
   5   7  17      473.98      415.78    131.89 o 
   6   7  17       14.67       24.14     86.42 o 
   7   7  17       58.93        5.87     91.68 o 
   8   7  17      353.81      205.43     75.58 o 
   9   7  17       29.36       23.95     75.17 o 
  10   7  17      109.96      -73.16     86.81 o 
  11   7  17       69.06       47.53     87.38 o 
  12   7  17       95.89       -7.24     91.62 o 
  13   7  17        0.18      -42.61     88.62 o 
  14   7  17       27.61       84.80     88.91 o 
  15   7  17      175.07       78.05    107.88 o 
  16   7  17        0.93      -68.04    108.28 o 
   0   8  17     2446.75     2931.19    217.60 o 
   1   8  17        8.26      460.61    130.70 o 
   2   8  17       66.97       63.63     99.06 o 
   3   8  17     1190.41     1083.15    166.33 o 
   4   8  17        0.60      -89.43    122.95 o 
   5   8  17      452.24      608.62    104.17 o 
   6   8  17      129.01      244.86    103.87 o 
   7   8  17        4.36      -28.83    159.02 o 
   8   8  17      125.87      404.49     86.08 o 
   9   8  17      181.00      237.11     81.42 o 
  10   8  17      146.46      192.25    127.45 o 
  11   8  17      163.91      320.43    180.94 o 
  12   8  17       98.65      271.02     91.78 o 
  13   8  17        2.78       90.34     97.38 o 
   1   9  17      132.33      178.09    142.20 o 
   2   9  17        8.70       89.06    144.03 o 
   3   9  17       28.86      144.68    198.13 o 
   4   9  17        0.69      237.79    303.22 o 
   5   9  17       50.14      152.23    207.12 o 
   6   9  17       14.85     -128.42    147.60 o 
   7   9  17       46.27      -86.75    149.29 o 
   8   9  17       47.68       55.67    196.51 o 
   9   9  17       32.09      -64.24    188.98 o 
  10   9  17       11.41        1.12    220.55 o 
   0  10  17      426.76     1112.13    236.02 o 
   1  10  17       44.07      236.65    156.97 o 
   2  10  17      251.18      180.33    153.18 o 
   3  10  17      557.33      307.41    156.93 o 
   4  10  17      131.79       51.12    176.94 o 
   0   0  18    11231.94    13422.34    269.12 o 
   1   0  18     4398.89     5331.43    152.93 o 
   2   0  18        8.70       97.80     92.92 o 
   3   0  18      655.14      882.25     96.76 o 
   4   0  18      247.79      271.27     94.44 o 
   5   0  18      550.18      632.00     98.21 o 
   6   0  18     2645.50     3454.50    110.00 o 
   7   0  18      624.16      697.16     95.95 o 
   8   0  18      142.73      150.68     93.18 o 
   9   0  18     6054.46     6816.63    121.86 o 
  10   0  18      879.69     1520.41     97.61 o 
  11   0  18     1300.34     1106.90     94.23 o 
  12   0  18       84.58      204.06     91.21 o 
  13   0  18      245.81      234.12     90.30 o 
  14   0  18        4.13      -14.99    108.45 o 
  15   0  18        0.09      -49.54    101.58 o 
  16   0  18      249.20      297.91    132.45 o 
  17   0  18      514.16      497.55    160.09 o 
  18   0  18       16.42       38.02     95.93 o 
  19   0  18        6.45     -112.67    112.67 o 
  20   0  18        7.00     -137.28    137.28 o 
  21   0  18      566.58      763.46    124.41 o 
   1   1  18        0.08      104.98     76.36 o 
   2   1  18       19.50       15.12     64.59 o 
   3   1  18       30.82       39.10     62.97 o 
   4   1  18        1.48      -45.33     64.67 o 
   5   1  18       91.08       39.89     65.20 o 
   6   1  18      284.84      241.57     66.37 o 
   7   1  18       43.57       15.37     67.87 o 
   8   1  18        0.70       57.61     67.32 o 
   9   1  18       21.04       25.28     67.37 o 
  10   1  18       71.07       96.97     65.36 o 
  11   1  18     1948.52     1355.91     73.50 o 
  12   1  18      679.25      399.49     67.74 o 
  13   1  18       38.65       35.30     67.13 o 
  14   1  18      111.38       14.89     67.74 o 
  15   1  18       73.95       48.03     68.26 o 
  16   1  18        0.02       98.16     68.12 o 
  17   1  18       36.17      109.69     70.44 o 
  18   1  18       24.46      -70.01     70.01 o 
  19   1  18        6.49      -40.51     73.27 o 
  20   1  18       36.81       87.42    100.51 o 
  21   1  18        3.25      152.48    114.83 o 
   0   2  18     7579.84     7213.91    164.19 o 
   1   2  18      589.51      633.42     77.57 o 
   2   2  18     2067.28     1687.75    121.09 o 
   3   2  18       24.22       28.48     69.13 o 
   4   2  18        0.08      -14.64     69.61 o 
   5   2  18      233.70      184.93     68.33 o 
   6   2  18      623.73      567.24     72.64 o 
   7   2  18     1714.45     1779.90     75.04 o 
   8   2  18     1963.60     1639.50     76.00 o 
   9   2  18     2331.63     2205.56     89.85 o 
  10   2  18     1133.51     1081.83     83.43 o 
  11   2  18        0.25      -50.20     65.20 o 
  12   2  18      496.78      321.99     66.92 o 
  13   2  18      412.04      383.62     67.77 o 
  14   2  18       91.31       40.94     66.44 o 
  15   2  18       14.56       65.93     81.18 o 
  16   2  18       31.04      142.95     84.93 o 
  17   2  18      148.14      121.64    103.24 o 
  18   2  18       12.41      -35.87    103.32 o 
  19   2  18       26.56       22.02    112.92 o 
  20   2  18       28.71      343.37    126.47 o 
  21   2  18       68.25      153.40    130.49 o 
   1   3  18       43.70      468.51    135.24 o 
   2   3  18      486.39     1191.73     83.61 o 
   3   3  18      256.24      245.38     69.34 o 
   4   3  18      307.15      840.79    162.53 o 
   5   3  18       24.95       76.73     71.31 o 
   6   3  18      181.84       82.25     78.12 o 
   7   3  18       41.48        2.54     82.32 o 
   8   3  18      500.11      627.08     79.89 o 
   9   3  18      549.19      503.21    123.68 o 
  10   3  18      268.36      328.09    100.28 o 
  11   3  18     1205.15      919.61    103.67 o 
  12   3  18      591.60      702.81    129.51 o 
  13   3  18      576.26      380.12     99.81 o 
  14   3  18       24.31      -99.86     99.86 o 
  15   3  18      131.08      100.32    102.20 o 
  16   3  18      264.67      396.72    104.36 o 
  17   3  18        0.77      -16.77    114.81 o 
  18   3  18       38.82       74.60    123.54 o 
  19   3  18       42.80      -43.07    122.91 o 
  20   3  18        1.49      260.68    130.15 o 
   0   4  18     4328.07     3576.20    404.89 o 
   1   4  18      348.97      280.20    154.49 o 
   2   4  18     2733.65     2647.95    120.27 o 
   3   4  18        0.41       33.21    131.95 o 
   4   4  18      575.20      398.73    109.79 o 
   5   4  18       75.39       91.46    127.83 o 
   6   4  18        8.69      461.19    148.05 o 
   7   4  18     2564.34     2555.70    108.51 o 
   8   4  18     2625.29     2482.93    110.50 o 
   9   4  18        0.36      151.36    125.05 o 
  10   4  18     1425.06     1235.05    102.90 o 
  11   4  18      505.94      156.71     95.74 o 
  12   4  18       50.39      -80.19    116.15 o 
  13   4  18      405.13      285.05     99.60 o 
  14   4  18        0.08     -102.32    102.32 o 
  15   4  18        8.78      -19.40    103.94 o 
  16   4  18        7.82      195.30    103.81 o 
  17   4  18        1.17        8.76    237.08 o 
  18   4  18       13.56       42.32    186.62 o 
  19   4  18       26.90      -54.81    119.79 o 
  20   4  18        5.94       21.56    127.68 o 
   1   5  18        0.22      -83.40     83.40 o 
   2   5  18      198.08       79.82     82.50 o 
   3   5  18       26.47      -98.11    135.67 o 
   4   5  18      611.18      552.18    156.62 o 
   5   5  18     2039.90     1808.36    137.52 o 
   6   5  18      564.31      410.35    126.42 o 
   7   5  18      180.67      261.37     78.20 o 
   8   5  18      674.67      567.60     79.83 o 
   9   5  18      250.86      204.18    101.93 o 
  10   5  18       71.44        4.02     94.73 o 
  11   5  18       11.38       64.33     94.64 o 
  12   5  18      282.23       -7.17     96.38 o 
  13   5  18      249.22      246.39    131.12 o 
  14   5  18      162.89      290.77     89.96 o 
  15   5  18      184.32       63.11    146.03 o 
  16   5  18      416.18      364.08    172.56 o 
  17   5  18      117.56      212.92    124.76 o 
  18   5  18      192.68      168.57    133.11 o 
   0   6  18       49.49      205.51    162.38 o 
   1   6  18      363.81      316.15     96.84 o 
   2   6  18      520.09      430.14     95.02 o 
   3   6  18      218.07      132.37     79.85 o 
   4   6  18        6.16      118.77     81.49 o 
   5   6  18      425.13      396.01     97.04 o 
   6   6  18       58.02      258.75    165.22 o 
   7   6  18     1321.45     1055.16     87.03 o 
   8   6  18      226.66      356.72    101.93 o 
   9   6  18        5.62      172.54     82.99 o 
  10   6  18      794.60      574.11    100.26 o 
  11   6  18      114.68       32.09     96.94 o 
  12   6  18        4.75      -12.99     99.49 o 
  13   6  18      105.21      344.22     89.50 o 
  14   6  18       92.14      135.60    177.60 o 
  15   6  18       83.72      131.01    124.15 o 
  16   6  18        1.09      -29.12    173.99 o 
  17   6  18      119.12      214.78    132.41 o 
   1   7  18       15.33      -17.66     82.66 o 
   2   7  18      272.08      224.34    129.22 o 
   3   7  18       97.29       96.91     82.57 o 
   4   7  18       56.19      -25.51     80.35 o 
   5   7  18     1129.43     1219.52    114.03 o 
   6   7  18      720.19      721.65    107.61 o 
   7   7  18       52.54      197.79    145.56 o 
   8   7  18      326.16      442.98    111.37 o 
   9   7  18        1.51       40.79     90.99 o 
  10   7  18       21.72       -4.26    100.85 o 
  11   7  18        0.08       29.40    100.67 o 
  12   7  18       99.82      296.95     93.56 o 
  13   7  18        0.63     -100.63    100.63 o 
  14   7  18      288.23      421.61    170.44 o 
  15   7  18        5.79      -57.66     91.23 o 
   0   8  18        4.49      253.60    121.69 o 
   1   8  18      143.21      129.52     98.87 o 
   2   8  18       90.45     -101.36    101.36 o 
   3   8  18       60.20       45.50    102.78 o 
   4   8  18       90.47      370.57    103.64 o 
   5   8  18      118.93      333.24    164.15 o 
   6   8  18        0.09       89.11    107.45 o 
   7   8  18       25.89      207.06    102.71 o 
   8   8  18      186.14      277.53     86.10 o 
   9   8  18      204.46      294.41    100.09 o 
  10   8  18       97.56      215.94    112.43 o 
  11   8  18      113.94      116.70     91.09 o 
  12   8  18        2.00      -56.74     94.71 o 
  13   8  18        9.78      377.83     97.33 o 
   1   9  18       29.44      -38.65    246.00 o 
   2   9  18       13.19      298.91    150.19 o 
   3   9  18       13.18      155.64    205.87 o 
   4   9  18       11.58     -205.96    205.96 o 
   5   9  18       95.61      164.84    200.72 o 
   6   9  18       32.20      177.34    340.35 o 
   7   9  18       69.39       -8.24    142.78 o 
   8   9  18      124.45       63.09    117.40 o 
   9   9  18      137.54      156.73    156.66 o 
   1   1  19      966.29      978.72     82.90 o 
   2   1  19      138.20      132.16     67.93 o 
   3   1  19      119.69      157.16     67.10 o 
   4   1  19     1008.62     1033.06     71.87 o 
   5   1  19      321.91      364.57     69.99 o 
   6   1  19      523.29      498.95     73.07 o 
   7   1  19     2653.02     2425.51     99.42 o 
   8   1  19      205.10      214.55     75.77 o 
   9   1  19       19.95      124.43     71.10 o 
  10   1  19     2385.12     2490.04    177.83 o 
  11   1  19      553.54      690.99     96.89 o 
  12   1  19       69.47      100.14     66.64 o 
  13   1  19      304.07      278.98     67.35 o 
  14   1  19       93.72        5.34     68.11 o 
  15   1  19     1070.48     1256.24     77.49 o 
  16   1  19       44.94      -39.11     70.75 o 
  17   1  19        0.48      -52.89     70.52 o 
  18   1  19      224.56      361.46     74.65 o 
  19   1  19       12.93       76.61     75.94 o 
  20   1  19      463.54      296.89    104.98 o 
  21   1  19      216.53      -56.34     95.19 o 
   0   2  19     1769.28     1519.49    140.72 o 
   1   2  19      372.09      432.10     80.86 o 
   2   2  19      892.72      974.57    108.99 o 
   3   2  19      573.31      668.16    173.71 o 
   4   2  19      130.73      534.95     99.99 o 
   5   2  19        9.52      -19.15     73.45 o 
   6   2  19     1356.65     1502.90    147.91 o 
   7   2  19      467.15      632.84     84.42 o 
   8   2  19        1.03       47.23     71.86 o 
   9   2  19        0.28      304.07     82.77 o 
  10   2  19      824.50      797.18    112.63 o 
  11   2  19     1167.15     1032.30     83.26 o 
  12   2  19      528.73      496.77     72.75 o 
  13   2  19       15.15      -65.05     65.05 o 
  14   2  19      169.19      197.28     84.04 o 
  15   2  19        5.04       19.64     83.44 o 
  16   2  19     1128.54      794.02    176.65 o 
  17   2  19      219.00      256.15    119.16 o 
  18   2  19       29.42      296.73    106.60 o 
  19   2  19       34.93      234.55    208.44 o 
  20   2  19      309.23      139.53    154.18 o 
   1   3  19       49.73      152.10    104.50 o 
   2   3  19     5078.94     4625.86    125.82 o 
   3   3  19       54.45       51.00     72.36 o 
   4   3  19     1436.52     1420.22     82.64 o 
   5   3  19       23.70       -8.82     80.99 o 
   6   3  19        4.84      -82.48     82.48 o 
   7   3  19      130.14      -16.57     80.50 o 
   8   3  19        7.59      -53.36     96.20 o 
   9   3  19      103.88       34.18     97.82 o 
  10   3  19      930.87      795.60     99.95 o 
  11   3  19       37.22      -19.74     94.84 o 
  12   3  19      259.68      180.30     98.09 o 
  13   3  19       15.04      -97.67     97.67 o 
  14   3  19        6.57        1.82    102.19 o 
  15   3  19      422.41      395.77    105.40 o 
  16   3  19      293.83       85.41    103.66 o 
  17   3  19       68.61       33.06    107.39 o 
  18   3  19      167.86      226.54    125.96 o 
  19   3  19        0.56      161.62    284.38 o 
  20   3  19      303.34      165.74    126.63 o 
   0   4  19       39.32      -99.39    118.83 o 
   1   4  19      413.58      323.89     86.41 o 
   2   4  19      595.21      343.35    109.00 o 
   3   4  19      533.99      637.18    118.89 o 
   4   4  19      815.79      721.18    112.59 o 
   5   4  19      223.65      256.49    110.95 o 
   6   4  19     3978.39     3619.76    153.27 o 
   7   4  19        4.16      101.47    131.72 o 
   8   4  19      309.66      441.73     97.78 o 
   9   4  19      730.98      602.30     96.58 o 
  10   4  19      279.63      220.69     95.51 o 
  11   4  19        1.51      -97.46     97.46 o 
  12   4  19      134.99      -25.58    100.06 o 
  13   4  19       68.90      -47.90    127.75 o 
  14   4  19      150.90      -19.11    103.52 o 
  15   4  19       79.67      140.34    104.04 o 
  16   4  19      341.36      228.41    106.06 o 
  17   4  19      180.62       62.26    129.73 o 
  18   4  19       32.16      161.52    157.96 o 
  19   4  19       42.49      286.17    126.59 o 
   1   5  19      170.01       60.69     88.01 o 
   2   5  19     3017.63     3100.06    250.42 o 
   3   5  19      291.40      385.52    380.44 o 
   4   5  19     1876.87     1952.44    250.99 o 
   5   5  19      388.48     1087.02    461.76 o 
   6   5  19      132.47      273.09    130.77 o 
   7   5  19        1.53      235.42    100.27 o 
   8   5  19      441.05      871.37    250.07 o 
   9   5  19        8.04       57.20     94.34 o 
  10   5  19      145.44      260.58     97.31 o 
  11   5  19       41.93       64.84     96.32 o 
  12   5  19      127.75      201.07    120.34 o 
  13   5  19        7.15       79.76    113.58 o 
  14   5  19       63.36      131.28    104.06 o 
  15   5  19       10.88       42.12    127.73 o 
  16   5  19       10.32       27.83    201.71 o 
  17   5  19      150.77      192.25    218.69 o 
  18   5  19       34.56       79.22    133.23 o 
   0   6  19      424.58      252.63    158.48 o 
   1   6  19       32.11       16.31     96.09 o 
   2   6  19        9.17      -73.10     93.92 o 
   3   6  19      110.39       47.95     82.20 o 
   4   6  19     1229.43     1196.70     90.00 o 
   5   6  19       98.72      -20.99     99.07 o 
   6   6  19     1432.23      941.56    108.99 o 
   7   6  19      239.97      179.59    100.05 o 
   8   6  19        2.22       73.32     83.81 o 
   9   6  19      137.77      -41.23    127.60 o 
  10   6  19       95.77      102.77    139.78 o 
  11   6  19       11.05      -97.15     97.15 o 
  12   6  19        2.11      264.06    102.08 o 
  13   6  19       36.58       90.77    101.91 o 
  14   6  19       29.72       -2.83    105.57 o 
  15   6  19        0.00      208.81    107.29 o 
  16   6  19        7.98       41.31    266.40 o 
   1   7  19      133.33       89.96     82.37 o 
   2   7  19      319.99      292.22     86.49 o 
   3   7  19       61.00       40.45    106.22 o 
   4   7  19      139.62       14.66     91.28 o 
   5   7  19      247.37      317.88     91.18 o 
   6   7  19       58.06       -9.57     83.31 o 
   7   7  19       10.33       39.17    104.82 o 
   8   7  19       66.12       85.24    125.79 o 
   9   7  19       16.39     -101.56    101.56 o 
  10   7  19      189.84      187.06    100.55 o 
  11   7  19        0.01      212.06     99.81 o 
  12   7  19      180.95       24.81    109.24 o 
  13   7  19        0.27       22.42    109.39 o 
  14   7  19        0.31       95.82    107.26 o 
   0   8  19      393.10      331.78    278.38 o 
   1   8  19       97.17      204.16    147.44 o 
   2   8  19       98.35      171.28    105.55 o 
   3   8  19      280.46      673.94    147.01 o 
   4   8  19      733.63     1028.53    112.35 o 
   5   8  19      144.63      400.24    108.64 o 
   6   8  19       33.28       39.86    106.89 o 
   7   8  19      151.94      311.81    145.84 o 
   8   8  19        5.86     -132.05    132.05 o 
   9   8  19       61.25       15.62     99.96 o 
  10   8  19       93.79      245.04     98.37 o 
  11   8  19        0.00     -122.94    122.94 o 
  12   8  19      115.62      182.41     97.97 o 
   1   9  19        0.99      102.65    148.87 o 
   2   9  19       11.27     -152.27    152.27 o 
   3   9  19       35.53      -63.58    210.88 o 
   4   9  19       25.45      183.48    326.97 o 
   5   9  19      154.89      -58.20    235.19 o 
   6   9  19       65.71      438.12    151.75 o 
   7   9  19        0.14      290.40    264.71 o 
   0   0  20      986.45     1720.92    209.66 o 
   1   0  20      693.14      674.30    141.27 o 
   2   0  20     1028.65     1157.00    107.59 o 
   3   0  20      181.05      118.18     99.75 o 
   4   0  20     6083.04     7480.34    214.70 o 
   5   0  20      770.87      755.78    105.47 o 
   6   0  20      654.49      430.52    101.31 o 
   7   0  20     1923.62     2089.12    111.48 o 
   8   0  20      349.51      511.69    121.43 o 
   9   0  20     1833.81     2144.82    142.57 o 
  10   0  20       65.55      103.73    122.48 o 
  11   0  20      574.34      787.83     93.06 o 
  12   0  20       27.77       18.63     91.58 o 
  13   0  20      970.42      934.48     98.25 o 
  14   0  20      478.09      255.50     95.92 o 
  15   0  20       75.09      183.67     96.63 o 
  16   0  20      197.92      112.82     93.76 o 
  17   0  20        0.47      -20.83     99.53 o 
  18   0  20      204.43      328.48     99.68 o 
  19   0  20       11.69       75.12    118.09 o 
  20   0  20       13.32       10.74    153.92 o 
   1   1  20       22.32      -84.09     84.09 o 
   2   1  20      125.23      102.69     70.54 o 
   3   1  20      718.37      665.69     73.25 o 
   4   1  20      122.30      110.81     71.47 o 
   5   1  20       28.55      -32.92     70.98 o 
   6   1  20        0.81      -43.27     71.44 o 
   7   1  20      404.98      352.51     78.99 o 
   8   1  20      526.02      344.20     79.95 o 
   9   1  20      169.10      143.03     79.55 o 
  10   1  20       37.82       82.70     72.91 o 
  11   1  20        6.47      -20.57     73.16 o 
  12   1  20       19.42       43.14     62.16 o 
  13   1  20       34.20      -62.58     62.58 o 
  14   1  20       22.64       36.76     70.65 o 
  15   1  20      135.65      -20.25     67.64 o 
  16   1  20        3.00      -18.60     69.32 o 
  17   1  20        9.02      163.86     84.37 o 
  18   1  20       15.24       67.05     72.60 o 
  19   1  20        7.54      123.17    100.75 o 
  20   1  20        0.01      -36.07    115.47 o 
   0   2  20      999.22      897.23    144.46 o 
   1   2  20      475.87      510.24     86.50 o 
   2   2  20        0.11       23.17     72.06 o 
   3   2  20       21.74      -34.23     70.49 o 
   4   2  20     2839.22     3041.50    119.76 o 
   5   2  20      109.07      174.88     76.48 o 
   6   2  20       92.37       13.40     85.58 o 
   7   2  20      508.91      498.62     84.06 o 
   8   2  20       55.26       16.64     87.77 o 
   9   2  20     1520.16     1389.87     77.83 o 
  10   2  20       17.85       49.44     78.53 o 
  11   2  20        6.85        8.11     81.00 o 
  12   2  20        1.08      -79.44     79.44 o 
  13   2  20      109.51       12.18     66.43 o 
  14   2  20      131.04      143.94     84.30 o 
  15   2  20        5.12      -43.73    100.11 o 
  16   2  20      140.76       84.49    114.25 o 
  17   2  20       82.34       80.35    105.20 o 
  18   2  20      634.58      576.08    135.58 o 
  19   2  20       21.48       46.62    197.03 o 
  20   2  20       34.11      164.67    146.95 o 
   1   3  20      139.15      466.31     96.95 o 
   2   3  20      861.66      807.67     80.89 o 
   3   3  20      411.62      564.24     98.04 o 
   4   3  20      285.64      414.20     76.05 o 
   5   3  20       62.45      -30.92    113.75 o 
   6   3  20        0.46      188.46     84.75 o 
   7   3  20      323.00      279.36    137.60 o 
   8   3  20     1090.96      975.32    142.02 o 
   9   3  20      381.59      312.34    101.18 o 
  10   3  20      448.07      202.17    118.93 o 
  11   3  20        0.34       23.87     97.57 o 
  12   3  20       75.64        1.62    100.63 o 
  13   3  20       33.41      -27.15    133.50 o 
  14   3  20       22.04      -76.40    102.91 o 
  15   3  20      249.46      302.86    158.98 o 
  16   3  20        9.07      169.88    145.66 o 
  17   3  20       75.11      -37.49    108.10 o 
  18   3  20       87.48       91.83    329.61 o 
  19   3  20       61.24      -11.21    315.39 o 
   0   4  20     2458.95     2032.13    139.83 o 
   1   4  20      126.61      289.61     92.33 o 
   2   4  20      599.48      950.31    236.33 o 
   3   4  20       19.38       69.73    162.84 o 
   4   4  20     1610.60     1358.89    126.19 o 
   5   4  20       70.25      188.50    108.68 o 
   6   4  20       86.10      365.97    127.52 o 
   7   4  20       23.29      204.32    201.67 o 
   8   4  20       35.17      169.48     93.61 o 
   9   4  20      200.95      315.56     97.93 o 
  10   4  20      351.05      348.55    140.66 o 
  11   4  20       24.02      -23.38     98.13 o 
  12   4  20       40.67      -43.92     99.18 o 
  13   4  20      281.59      462.92    203.31 o 
  14   4  20       27.43     -104.32    104.32 o 
  15   4  20       12.38      -16.35    106.00 o 
  16   4  20       76.14      148.57    172.38 o 
  17   4  20        0.68       29.62    122.85 o 
  18   4  20      279.35      148.09    200.54 o 
   1   5  20       24.83      -89.75     89.75 o 
   2   5  20      650.34      552.86    138.64 o 
   3   5  20        3.58      -11.62     88.13 o 
   4   5  20      131.54      231.97    190.32 o 
   5   5  20       61.92      176.07    132.07 o 
   6   5  20       17.25       12.95    127.98 o 
   7   5  20      569.03      382.19    129.84 o 
   8   5  20      303.32      182.68    100.26 o 
   9   5  20        5.38       66.11     99.87 o 
  10   5  20        6.12       -6.58     95.38 o 
  11   5  20       51.98      -20.88     99.88 o 
  12   5  20      108.82      100.63    101.54 o 
  13   5  20       57.89      333.05    104.96 o 
  14   5  20       15.66      286.22    161.80 o 
  15   5  20        2.44     -119.30    119.30 o 
  16   5  20        0.67      203.35    127.97 o 
  17   5  20       18.63      -84.68    171.27 o 
   0   6  20       10.70      -65.32    130.33 o 
   1   6  20      113.47      229.10    146.84 o 
   2   6  20        1.33      -12.10    142.58 o 
   3   6  20      159.77      274.23    101.22 o 
   4   6  20      528.87      728.43     91.54 o 
   5   6  20      126.55      161.88    113.26 o 
   6   6  20        2.49       13.08    102.82 o 
   7   6  20        2.97      153.64    104.08 o 
   8   6  20        5.04      -71.63    127.24 o 
   9   6  20        8.96        6.83    100.77 o 
  10   6  20       24.76      -48.60     99.21 o 
  11   6  20      175.84      223.41    103.89 o 
  12   6  20      390.98      295.15    104.85 o 
  13   6  20       13.38      216.23    110.68 o 
  14   6  20      307.68      520.45     98.81 o 
  15   6  20        0.50     -126.29    126.29 o 
   1   7  20       83.11      -67.52    102.52 o 
   2   7  20      211.72       94.09     86.55 o 
   3   7  20        9.13       94.40    118.60 o 
   4   7  20      191.21      245.86     88.57 o 
   5   7  20      113.56      123.18     97.04 o 
   6   7  20       52.48      119.85     88.80 o 
   7   7  20       34.49       27.82    182.61 o 
   8   7  20        6.22       -5.55    125.21 o 
   9   7  20      175.40       21.30    102.72 o 
  10   7  20      254.29      618.49    106.76 o 
  11   7  20       65.69      -59.71    142.40 o 
  12   7  20       83.89      104.51    110.71 o 
  13   7  20      171.27      251.21    158.39 o 
   0   8  20        0.32        0.45    328.22 o 
   1   8  20       11.41      -11.03     86.85 o 
   2   8  20        7.06      102.74    141.29 o 
   3   8  20        0.22      179.55    104.40 o 
   4   8  20      103.18      109.88    133.81 o 
   5   8  20       51.35      155.90    165.86 o 
   6   8  20      232.24      -52.43    135.51 o 
   7   8  20        1.72       45.93    153.12 o 
   8   8  20        6.53      -44.18    140.24 o 
   9   8  20        0.00      -20.04    290.38 o 
  10   8  20        4.78     -101.57    101.57 o 
   1   9  20      161.82      256.31    229.92 o 
   2   9  20       48.19     -152.46    152.46 o 
   3   9  20        6.47     -146.07    146.07 o 
   4   9  20        5.26      464.87    364.22 o 
   5   9  20      150.59      438.82    191.39 o 
   6   9  20        0.01      131.03    416.46 o 
   1   1  21     1061.66      799.56     88.61 o 
   2   1  21        0.14      -22.24     72.84 o 
   3   1  21      106.31      198.82     74.37 o 
   4   1  21      616.12      580.63     76.73 o 
   5   1  21      625.30      469.46     75.42 o 
   6   1  21      172.78      166.29     73.55 o 
   7   1  21     2107.95     2302.01     99.82 o 
   8   1  21     2287.97     2108.25     88.43 o 
   9   1  21       61.90      -20.96     90.83 o 
  10   1  21       86.41       31.28     87.95 o 
  11   1  21      254.23      171.62     76.07 o 
  12   1  21       33.46      -34.40     75.57 o 
  13   1  21       29.74      114.95     67.06 o 
  14   1  21      635.00      485.37     89.43 o 
  15   1  21     1147.63     1202.07     75.43 o 
  16   1  21     1005.36     1088.13    103.83 o 
  17   1  21       94.29       36.65     92.63 o 
  18   1  21        9.05       78.27     96.20 o 
  19   1  21       93.61      176.33     85.24 o 
   0   2  21      299.52      222.61    129.44 o 
   1   2  21     1314.24     1456.50     93.48 o 
   2   2  21      918.49      923.05    100.46 o 
   3   2  21        9.56      123.84     77.87 o 
   4   2  21     3700.98     4632.95    452.81 o 
   5   2  21      292.13      781.62    101.47 o 
   6   2  21       55.05        1.46     88.01 o 
   7   2  21     1536.79     1479.41    103.27 o 
   8   2  21      681.88      704.30     87.13 o 
   9   2  21        5.35      298.36     84.94 o 
  10   2  21      779.93      776.94     82.80 o 
  11   2  21      140.74      253.55     82.06 o 
  12   2  21        0.35       86.79     82.31 o 
  13   2  21      140.12      255.28     86.07 o 
  14   2  21       15.16      -39.94     99.15 o 
  15   2  21       48.68      129.12    126.92 o 
  16   2  21       10.57      -75.01    100.96 o 
  17   2  21       41.26       88.34    128.86 o 
  18   2  21       52.50      168.98    147.34 o 
  19   2  21        0.23      256.01    170.13 o 
   1   3  21      246.38      204.25    103.14 o 
   2   3  21      407.93      539.36     78.73 o 
   3   3  21        0.01       69.61     86.53 o 
   4   3  21        8.91      -31.39     76.23 o 
   5   3  21      678.82      407.51     84.85 o 
   6   3  21     1947.21     1724.14    117.71 o 
   7   3  21      359.13      309.87    106.85 o 
   8   3  21      205.73       63.98    221.46 o 
   9   3  21      230.34      198.19    220.58 o 
  10   3  21       28.28       91.42    100.38 o 
  11   3  21       55.18      -23.79    100.14 o 
  12   3  21      100.60       51.16     98.75 o 
  13   3  21      291.33      129.93    103.51 o 
  14   3  21       44.40       19.71    106.77 o 
  15   3  21      438.39      302.44    107.89 o 
  16   3  21      426.31      161.16    107.90 o 
  17   3  21       64.57       50.62    133.90 o 
  18   3  21        8.63       98.00    127.47 o 
   0   4  21        3.83       92.36    132.27 o 
   1   4  21     1459.54     1357.47     98.99 o 
   2   4  21     1109.90      819.76     93.84 o 
   3   4  21      102.40       -5.98     93.89 o 
   4   4  21     1062.54      989.52    114.96 o 
   5   4  21      108.72      201.63    107.02 o 
   6   4  21       10.54      163.06    128.40 o 
   7   4  21     1587.53     1316.23    173.68 o 
   8   4  21      779.17      661.30    137.43 o 
   9   4  21      107.11      -53.96    110.44 o 
  10   4  21       21.49      113.39    100.13 o 
  11   4  21        0.22       87.54    103.40 o 
  12   4  21       34.00       16.58    126.87 o 
  13   4  21        0.04     -120.88    120.88 o 
  14   4  21       57.93       48.52    107.74 o 
  15   4  21       65.47       42.64    123.86 o 
  16   4  21       46.75     -107.20    107.20 o 
  17   4  21        8.06       15.12    127.43 o 
   1   5  21       31.47       12.08     91.82 o 
   2   5  21      128.16      106.70     89.26 o 
   3   5  21      145.63      110.55     93.14 o 
   4   5  21      200.35      285.84    133.77 o 
   5   5  21       51.32      122.76    130.31 o 
   6   5  21     2284.14     2312.71    144.98 o 
   7   5  21       66.02       18.80    155.99 o 
   8   5  21      179.85      192.20    141.20 o 
   9   5  21       22.08      416.61    137.43 o 
  10   5  21        5.74      -35.91    103.80 o 
  11   5  21       22.77     -100.95    100.95 o 
  12   5  21       96.85      228.05    107.18 o 
  13   5  21       20.57       44.54    105.64 o 
  14   5  21       48.69       49.62    125.35 o 
  15   5  21      126.42      412.61    112.61 o 
  16   5  21      218.95      215.72    134.71 o 
   0   6  21      205.58      270.76    130.48 o 
   1   6  21      341.77      180.26    102.43 o 
   2   6  21       59.22       21.51    128.08 o 
   3   6  21      173.21      183.32    102.09 o 
   4   6  21        8.19       33.74     99.90 o 
   5   6  21       60.30     -105.16    105.16 o 
   6   6  21      128.26      200.77    107.13 o 
   7   6  21      189.93      234.87    127.65 o 
   8   6  21       21.83       68.26    124.80 o 
   9   6  21       25.54     -129.88    136.67 o 
  10   6  21       33.47       84.05    102.15 o 
  11   6  21       28.34       -7.12    105.35 o 
  12   6  21       15.12      -47.17    120.80 o 
  13   6  21       13.02      166.81    109.11 o 
  14   6  21       30.10      123.90     95.48 o 
   1   7  21       29.24      -55.12    130.41 o 
   2   7  21       33.92      106.26    139.12 o 
   3   7  21      251.31      164.05     95.29 o 
   4   7  21       26.31       28.77     99.87 o 
   5   7  21        4.85       49.92    115.64 o 
   6   7  21      642.59      602.45    118.24 o 
   7   7  21      131.47       46.30    109.74 o 
   8   7  21        1.38     -134.88    134.88 o 
   9   7  21       37.71       55.56    137.35 o 
  10   7  21       17.64       66.93    105.84 o 
  11   7  21        0.55      -17.05    123.42 o 
  12   7  21       31.81      -61.95    148.06 o 
   0   8  21      265.75      380.98    131.39 o 
   1   8  21      421.01      448.43    121.58 o 
   2   8  21       84.45      121.49    102.67 o 
   3   8  21        0.60       88.93    154.99 o 
   4   8  21       92.49       -3.49    109.61 o 
   5   8  21       26.52      -51.40    114.43 o 
   6   8  21      594.40      990.31    115.46 o 
   7   8  21       12.48        8.58    154.80 o 
   8   8  21       23.28      292.55    155.69 o 
   9   8  21      257.37      651.47    150.79 o 
   1   9  21        6.46       -0.81    306.18 o 
   2   9  21       23.21      192.32    148.39 o 
   0   0  22     1241.27     1729.07    236.49 o 
   1   0  22      346.92      326.26    109.79 o 
   2   0  22     1324.18     1435.88    117.50 o 
   3   0  22     2573.97     3513.47    290.89 o 
   4   0  22       42.38       52.13    111.59 o 
   5   0  22     1462.08     1797.56    116.46 o 
   6   0  22      406.30      400.99    114.97 o 
   7   0  22      876.36      943.57    109.77 o 
   8   0  22     1256.21     1514.32    143.34 o 
   9   0  22     1133.21     1245.39    136.77 o 
  10   0  22       41.36       70.98    123.88 o 
  11   0  22      505.96      694.34    202.35 o 
  12   0  22        1.01      140.31    128.72 o 
  13   0  22      586.58      724.27     99.29 o 
  14   0  22      139.52      240.27     97.66 o 
  15   0  22       25.09       -4.35     99.69 o 
  16   0  22      158.72      186.12    100.39 o 
  17   0  22      163.62       36.37    146.38 o 
  18   0  22        1.97      144.33    107.28 o 
  19   0  22      148.41      443.58    138.13 o 
   1   1  22      272.49      316.75     77.64 o 
   2   1  22      128.40       47.31     76.45 o 
   3   1  22       99.13      106.33     75.84 o 
   4   1  22       39.10        5.42     75.83 o 
   5   1  22       55.04      -75.74     75.74 o 
   6   1  22        8.92      -27.96     74.56 o 
   7   1  22      177.48       89.58     81.57 o 
   8   1  22       57.36       80.50     78.68 o 
   9   1  22       87.09       21.90     89.67 o 
  10   1  22      142.94       55.93     90.69 o 
  11   1  22       80.53      -33.47     90.18 o 
  12   1  22        2.92        2.46     81.35 o 
  13   1  22       10.09      -78.58     78.58 o 
  14   1  22        0.38       -7.15     68.55 o 
  15   1  22       12.25       -6.14     79.34 o 
  16   1  22        3.62      -70.64     70.64 o 
  17   1  22        2.33       24.85     75.11 o 
  18   1  22        3.83        9.63    107.07 o 
  19   1  22        3.04      -39.48     94.12 o 
   0   2  22        2.95      187.66    110.61 o 
   1   2  22      297.71      168.10     88.20 o 
   2   2  22      131.37      172.13     77.12 o 
   3   2  22     1173.27     1062.92     80.58 o 
   4   2  22      141.04       70.56     75.61 o 
   5   2  22     3354.50     3212.02     86.65 o 
   6   2  22       57.51      -17.82     81.46 o 
   7   2  22       10.69      -48.02     79.73 o 
   8   2  22      397.85      445.47     88.48 o 
   9   2  22      302.80      353.48     88.74 o 
  10   2  22       42.53       73.19    102.15 o 
  11   2  22     1658.39     1433.02     91.58 o 
  12   2  22        3.86      -31.62     81.82 o 
  13   2  22      576.92      509.55    105.54 o 
  14   2  22       55.61      161.86    105.16 o 
  15   2  22       32.09     -115.74    139.84 o 
  16   2  22       37.83      143.74    101.87 o 
  17   2  22      139.69      187.44    110.15 o 
  18   2  22        1.38        2.93    111.29 o 
   1   3  22      372.80      502.52     79.42 o 
   2   3  22      288.16      544.92     86.96 o 
   3   3  22      291.79      345.84     79.97 o 
   4   3  22      344.26      465.77     98.51 o 
   5   3  22      321.39      277.82     86.19 o 
   6   3  22       19.79      408.38    109.65 o 
   7   3  22      120.64       69.17    110.36 o 
   8   3  22      118.35      189.21    147.06 o 
   9   3  22      145.70      239.69    266.27 o 
  10   3  22       58.03       -2.45    136.49 o 
  11   3  22      121.52      274.00    101.06 o 
  12   3  22       17.09       25.23    103.28 o 
  13   3  22      284.24      258.99    106.35 o 
  14   3  22       38.70      -47.06    106.89 o 
  15   3  22        0.01      -51.93    108.19 o 
  16   3  22        3.50      120.80    113.82 o 
  17   3  22        0.71      163.99    148.21 o 
   0   4  22      249.22      482.22    127.39 o 
   1   4  22      478.39      599.46     86.93 o 
   2   4  22       15.63       14.47     83.75 o 
   3   4  22      308.30      232.59    113.15 o 
   4   4  22        3.24       -6.59    111.65 o 
   5   4  22     2034.83     2463.44    130.19 o 
   6   4  22      430.77      682.04    193.22 o 
   7   4  22        5.97      124.27    156.80 o 
   8   4  22        0.26       34.40    137.70 o 
   9   4  22       18.21      114.96    138.51 o 
  10   4  22        0.17      199.64    119.38 o 
  11   4  22      209.42      298.37    102.52 o 
  12   4  22       12.85     -105.71    105.71 o 
  13   4  22      559.70      491.56    142.53 o 
  14   4  22       15.01      -31.55    121.92 o 
  15   4  22       50.19      -77.96    110.26 o 
  16   4  22        7.44      -35.51    110.07 o 
  17   4  22       92.95       91.74    152.23 o 
   1   5  22       37.60       62.68     95.08 o 
   2   5  22        0.66      -92.26     92.26 o 
   3   5  22        2.32      -94.13     94.13 o 
   4   5  22       34.04       78.10    134.72 o 
   5   5  22       38.73       79.40    130.90 o 
   6   5  22        7.74      -19.23    134.46 o 
   7   5  22       97.71       59.78    151.73 o 
   8   5  22        2.43      240.26    135.37 o 
   9   5  22      234.95      313.19    143.15 o 
  10   5  22       25.67     -134.18    134.18 o 
  11   5  22      168.45      220.88    104.52 o 
  12   5  22        2.23       -9.37    107.48 o 
  13   5  22       45.51       61.85    126.17 o 
  14   5  22       11.54       51.01    120.00 o 
  15   5  22       23.55      179.43    220.87 o 
   0   6  22        2.14      218.49    134.36 o 
   1   6  22       58.51      -74.66    110.12 o 
   2   6  22       38.39      -41.36     98.06 o 
   3   6  22        5.18      -15.57    114.47 o 
   4   6  22      114.13       22.02    150.55 o 
   5   6  22      497.78      521.79     93.55 o 
   6   6  22      120.92      254.65    154.06 o 
   7   6  22       44.60      263.96    161.82 o 
   8   6  22       66.87       42.49    282.98 o 
   9   6  22        3.00      -41.88    142.87 o 
  10   6  22       61.98      229.55    144.37 o 
  11   6  22        2.24      119.09    102.97 o 
  12   6  22      128.96      191.57    110.95 o 
  13   6  22      295.21      284.47    126.34 o 
   1   7  22        4.20       31.74     99.45 o 
   2   7  22      126.18      205.12    102.29 o 
   3   7  22      386.82      413.59    115.92 o 
   4   7  22      370.82      312.97    115.63 o 
   5   7  22        0.16       -2.81    111.52 o 
   6   7  22        1.93      -21.09    138.45 o 
   7   7  22       36.62       35.17    186.18 o 
   8   7  22       34.94       35.24    143.15 o 
   9   7  22       42.50      291.24    147.28 o 
  10   7  22      156.49      129.83    145.47 o 
  11   7  22      105.91      -91.04    146.64 o 
   0   8  22      105.28      235.22    132.91 o 
   1   8  22        8.82      -19.10     91.56 o 
   2   8  22       30.28      -29.40     94.53 o 
   3   8  22        0.18     -139.31    139.31 o 
   4   8  22       41.68       15.72    109.06 o 
   5   8  22      531.79      365.40    189.83 o 
   6   8  22       27.30      399.85    118.23 o 
   7   8  22        0.02     -103.76    137.98 o 
   1   1  23        7.52      -22.25     75.98 o 
   2   1  23       96.25       49.83    101.76 o 
   3   1  23     1236.85     1410.17    108.88 o 
   4   1  23      151.85      107.60     76.96 o 
   5   1  23      284.74      219.61    101.02 o 
   6   1  23       18.16       53.04     81.17 o 
   7   1  23       48.27        1.85     81.23 o 
   8   1  23        0.03      -82.07     82.07 o 
   9   1  23      279.13      236.67     93.29 o 
  10   1  23       99.35      130.79     92.98 o 
  11   1  23      393.87      611.00     97.90 o 
  12   1  23      235.18      232.94     98.36 o 
  13   1  23      387.55      230.61     83.67 o 
  14   1  23       31.89       35.75    105.76 o 
  15   1  23      230.73       38.18    107.89 o 
  16   1  23      296.39      352.88     74.77 o 
  17   1  23       47.99      -42.96     85.30 o 
  18   1  23      734.18      595.14     90.89 o 
   0   2  23      842.80     1388.10    120.42 o 
   1   2  23      723.27     1180.11    119.38 o 
   2   2  23      339.46      783.84    175.02 o 
   3   2  23     1120.52     1313.62    111.08 o 
   4   2  23       89.06       99.50     77.07 o 
   5   2  23       91.48      456.78    136.21 o 
   6   2  23     1283.60     1220.63     89.80 o 
   7   2  23      580.89      755.78     85.79 o 
   8   2  23      918.46     1155.16    145.74 o 
   9   2  23        1.73      227.95     83.60 o 
  10   2  23      386.46      275.87     94.20 o 
  11   2  23       93.49      365.03    105.88 o 
  12   2  23       18.04      110.62    108.32 o 
  13   2  23        1.65      104.08    103.46 o 
  14   2  23        3.50      -53.75    102.50 o 
  15   2  23        0.80      219.53    106.42 o 
  16   2  23       31.88       90.72    109.18 o 
  17   2  23       24.73      118.88    158.22 o 
   1   3  23        8.59      -41.41     78.38 o 
   2   3  23        2.11       39.04     75.34 o 
   3   3  23      254.96      216.91     75.36 o 
   4   3  23      422.47      573.04     89.50 o 
   5   3  23      289.91       82.20    110.01 o 
   6   3  23      931.14      843.20    116.95 o 
   7   3  23      129.73       48.90    135.41 o 
   8   3  23      376.41      418.13    118.30 o 
   9   3  23      377.13      206.36    256.76 o 
  10   3  23        8.10     -135.86    179.03 o 
  11   3  23      734.07      547.74    151.23 o 
  12   3  23      176.89      288.53    107.63 o 
  13   3  23       25.73       -6.40    105.97 o 
  14   3  23       10.98       -0.94    107.38 o 
  15   3  23      216.16      217.96    112.61 o 
  16   3  23      162.17      284.02    150.93 o 
  17   3  23        6.51     -103.25    114.33 o 
   0   4  23      949.29      847.19    202.09 o 
   1   4  23       59.88      116.98     85.30 o 
   2   4  23       20.93      -59.31     86.70 o 
   3   4  23      762.10      550.22    156.16 o 
   4   4  23        0.76      -63.96    119.19 o 
   5   4  23       25.04      167.77    129.67 o 
   6   4  23      304.64      286.07    119.19 o 
   7   4  23       22.20      -15.19    136.63 o 
   8   4  23      215.06       96.10    171.21 o 
   9   4  23       11.51      237.78    144.25 o 
  10   4  23       97.15      497.54    136.43 o 
  11   4  23        3.86       73.03    147.19 o 
  12   4  23      287.20      216.50    131.82 o 
  13   4  23       13.16     -107.38    107.38 o 
  14   4  23        3.90       58.77    124.22 o 
  15   4  23        3.19       66.60    200.31 o 
  16   4  23        6.71      198.65    219.50 o 
   1   5  23      135.62      144.25     95.64 o 
   2   5  23      176.45      -27.24    104.57 o 
   3   5  23       57.43      154.61     96.86 o 
   4   5  23        1.26      285.22    138.90 o 
   5   5  23      725.93      698.09    353.73 o 
   6   5  23      206.42       17.49    136.64 o 
   7   5  23       14.93      173.24    136.49 o 
   8   5  23      368.65      595.58    144.59 o 
   9   5  23      228.27      578.01    142.60 o 
  10   5  23      190.84       78.73    147.92 o 
  11   5  23      334.14      496.70    235.27 o 
  12   5  23        2.86      100.11    143.72 o 
  13   5  23       27.69     -108.20    108.20 o 
  14   5  23      100.26      268.11    108.85 o 
   0   6  23      165.81      338.02    146.50 o 
   1   6  23        0.26     -126.36    126.36 o 
   2   6  23       70.95      -71.31    106.45 o 
   3   6  23       54.49       98.86    107.44 o 
   4   6  23       64.04      -40.93    138.63 o 
   5   6  23       52.13      -36.75    106.93 o 
   6   6  23        0.29      162.52    109.16 o 
   7   6  23      127.29      197.65    119.92 o 
   8   6  23      101.68      126.60    140.04 o 
   9   6  23        1.10       24.87    137.24 o 
  10   6  23       88.65      125.84    147.15 o 
  11   6  23       48.13      -75.63    228.43 o 
  12   6  23      119.50      201.84    110.67 o 
   1   7  23        6.52     -103.19    103.19 o 
   2   7  23      586.90      319.19    161.55 o 
   3   7  23       19.73       30.83     96.10 o 
   4   7  23        5.66      -54.28     93.39 o 
   5   7  23       18.49       53.45    126.00 o 
   6   7  23       86.50       63.94    187.62 o 
   7   7  23       13.98      -94.41     94.41 o 
   8   7  23        0.28      -13.80    142.25 o 
   9   7  23       39.74      192.43    149.70 o 
  10   7  23       11.70     -151.74    151.74 o 
   0   8  23      130.74      292.15    133.68 o 
   1   8  23        1.23      -31.65     92.70 o 
   2   8  23      110.79     -119.95    149.80 o 
   3   8  23       18.69      -39.72     96.38 o 
   4   8  23        0.34      -16.17    168.52 o 
   5   8  23      196.18      605.81    212.83 o 
   0   0  24     1485.52     1957.81    238.81 o 
   1   0  24      896.59     1197.68    118.79 o 
   2   0  24     2182.51     3022.01    128.45 o 
   3   0  24      195.67      166.69    159.78 o 
   4   0  24      750.63      885.84    115.58 o 
   5   0  24      683.22      783.54    159.49 o 
   6   0  24      402.80      446.75    113.75 o 
   7   0  24     2814.24     3408.93    161.03 o 
   8   0  24      925.62     1292.16    163.07 o 
   9   0  24      632.95      844.29    141.52 o 
  10   0  24      621.60      654.43    145.78 o 
  11   0  24     1160.27     1399.28    147.78 o 
  12   0  24      165.26      193.29    140.17 o 
  13   0  24      297.73      101.15    140.68 o 
  14   0  24       41.28      -46.47    141.39 o 
  15   0  24        0.10      -42.01    147.60 o 
  16   0  24       13.16       71.87    128.26 o 
  17   0  24      985.66      883.17    112.23 o 
   1   1  24      265.35      132.89     78.22 o 
   2   1  24        5.50      -32.64     76.71 o 
   3   1  24      159.06      173.43     79.53 o 
   4   1  24       48.70      189.99     78.11 o 
   5   1  24      255.45      155.92     75.93 o 
   6   1  24      109.35       42.65     83.67 o 
   7   1  24      135.29      202.86     86.01 o 
   8   1  24       16.62       33.04     95.09 o 
   9   1  24      184.91      167.67     97.53 o 
  10   1  24       97.00       21.19     95.19 o 
  11   1  24      152.62      234.06     93.43 o 
  12   1  24        7.01      136.39     94.93 o 
  13   1  24       58.46       70.35    103.05 o 
  14   1  24        7.99        9.58     95.41 o 
  15   1  24       71.75      151.84     84.29 o 
  16   1  24        0.13      -29.57     86.09 o 
  17   1  24       72.24      149.47    125.32 o 
   0   2  24     1648.40     1398.37    120.62 o 
   1   2  24      619.45      572.81     79.47 o 
   2   2  24     1265.39     1183.42    117.90 o 
   3   2  24      409.92      291.34     75.26 o 
   4   2  24       16.48       -4.03     76.52 o 
   5   2  24      221.67      209.82     84.78 o 
   6   2  24        5.49      -86.62     86.62 o 
   7   2  24     1020.09      851.48     88.89 o 
   8   2  24      328.06      135.64     84.61 o 
   9   2  24     1266.72     1168.36    101.16 o 
  10   2  24        0.27       83.94     92.95 o 
  11   2  24      119.70      176.45    125.79 o 
  12   2  24       11.33        7.91    122.84 o 
  13   2  24      218.35       26.67     95.11 o 
  14   2  24       81.29       79.00    110.44 o 
  15   2  24       86.56       56.89     99.76 o 
  16   2  24        0.67      -21.60    101.63 o 
   1   3  24       55.55       78.59     69.55 o 
   2   3  24        0.77      422.26     85.57 o 
   3   3  24      228.27      334.61     78.72 o 
   4   3  24       59.30      178.81    103.78 o 
   5   3  24      103.98       80.13    100.68 o 
   6   3  24       65.97      -88.68    114.40 o 
   7   3  24      432.30      237.63    115.15 o 
   8   3  24      175.27      295.69    117.57 o 
   9   3  24      118.81      241.40    142.12 o 
  10   3  24        9.36     -142.59    147.37 o 
  11   3  24      180.89      207.10    245.94 o 
  12   3  24       27.93       47.74    170.19 o 
  13   3  24       44.27       22.44    110.23 o 
  14   3  24        7.02      -17.97    108.90 o 
  15   3  24      237.41      137.29    107.91 o 
  16   3  24        3.58      108.48    118.07 o 
   0   4  24      213.30      287.49    110.34 o 
   1   4  24     1614.07     1567.84     88.74 o 
   2   4  24      183.89      266.96     85.88 o 
   3   4  24      232.88      217.73    141.99 o 
   4   4  24      487.22      499.66    121.22 o 
   5   4  24       13.28      149.28    142.15 o 
   6   4  24      341.78      415.61    119.97 o 
   7   4  24       54.78       56.48    139.41 o 
   8   4  24        4.31      -82.85    144.25 o 
   9   4  24      851.11     1071.67    150.78 o 
  10   4  24      305.94      388.70    154.15 o 
  11   4  24      166.75      328.23    345.85 o 
  12   4  24        0.48      168.86    148.66 o 
  13   4  24       13.24       81.67    114.73 o 
  14   4  24      125.13       11.42    112.96 o 
  15   4  24        1.57     -184.64    203.15 o 
   1   5  24        0.23       85.36     95.20 o 
   2   5  24        0.69      -99.44     99.44 o 
   3   5  24      152.54      145.77     98.96 o 
   4   5  24      131.77       79.20    100.72 o 
   5   5  24        0.16       10.00    147.83 o 
   6   5  24       32.35     -139.99    139.99 o 
   7   5  24      251.20      -33.59    184.44 o 
   8   5  24      226.10      449.40    150.66 o 
   9   5  24      109.32      488.47    147.95 o 
  10   5  24       82.14      -11.96    143.43 o 
  11   5  24       46.29      161.02    205.71 o 
  12   5  24        0.38       47.38    141.58 o 
  13   5  24       19.66      262.37    143.13 o 
   0   6  24       70.70      247.69    150.23 o 
   1   6  24      233.96      -31.22    100.91 o 
   2   6  24        0.00     -106.60    106.60 o 
   3   6  24      139.07      308.53    121.38 o 
   4   6  24       69.70     -111.30    111.30 o 
   5   6  24      406.12      232.65    114.82 o 
   6   6  24        9.06      144.80    152.74 o 
   7   6  24      212.23      670.95    123.79 o 
   8   6  24        0.16      -54.69    146.11 o 
   9   6  24      706.06      511.83    241.65 o 
  10   6  24      174.02      306.36    146.95 o 
  11   6  24       37.07      -26.56    196.87 o 
   1   7  24        2.75     -106.65    106.65 o 
   2   7  24       26.48       13.79    104.73 o 
   3   7  24       11.93      313.58     98.86 o 
   4   7  24       89.28      -96.37     96.37 o 
   5   7  24        0.23       44.85     96.58 o 
   6   7  24      235.51      514.21    141.31 o 
   7   7  24      181.14     -117.83    117.83 o 
   8   7  24       15.68      321.79    153.09 o 
   1   1  25       29.13       -4.49     80.78 o 
   2   1  25     1176.73     1056.37     83.62 o 
   3   1  25       69.46      -16.99     79.36 o 
   4   1  25      497.01      663.46     81.50 o 
   5   1  25       31.05       32.65     78.47 o 
   6   1  25       47.51        4.83     86.66 o 
   7   1  25        0.80      -35.03     86.71 o 
   8   1  25      157.34      251.80    105.02 o 
   9   1  25       42.97       97.82    100.23 o 
  10   1  25      270.03      243.87     99.22 o 
  11   1  25      199.08      224.21     99.13 o 
  12   1  25      877.09      934.37    108.80 o 
  13   1  25      188.36      118.91    103.08 o 
  14   1  25      201.66      128.97    101.30 o 
  15   1  25       95.23      117.71    104.92 o 
  16   1  25       90.77      120.12     89.35 o 
   0   2  25      127.41       40.33    113.35 o 
   1   2  25        1.82      118.37     71.78 o 
   2   2  25        2.36      168.92     79.77 o 
   3   2  25      166.20      267.55     80.74 o 
   4   2  25      315.24      425.76     95.37 o 
   5   2  25      180.36      165.63     94.02 o 
   6   2  25       24.30       22.32     87.11 o 
   7   2  25        9.16      169.53     86.27 o 
   8   2  25       81.59       88.10     87.64 o 
   9   2  25        9.07      -35.88     98.38 o 
  10   2  25      368.44      237.69    148.98 o 
  11   2  25        2.56      407.30    150.51 o 
  12   2  25      123.70      120.27    151.77 o 
  13   2  25       36.53      -82.10    132.60 o 
  14   2  25       97.05      157.48    129.38 o 
  15   2  25       48.11       91.03    104.24 o 
   1   3  25      116.02      114.68     72.96 o 
   2   3  25      880.99      890.78     75.57 o 
   3   3  25      119.15       91.17    102.79 o 
   4   3  25      188.82      144.62    106.57 o 
   5   3  25        6.67       92.14    106.20 o 
   6   3  25        8.68       17.98    113.68 o 
   7   3  25      107.08      -10.98    109.54 o 
   8   3  25      143.99      193.92    119.96 o 
   9   3  25       27.50      101.24    144.23 o 
  10   3  25      657.17      347.76    170.28 o 
  11   3  25        9.96     -129.98    145.63 o 
  12   3  25      393.22      306.68    201.04 o 
  13   3  25      118.01     -152.17    152.17 o 
  14   3  25       26.39     -115.26    115.26 o 
  15   3  25       61.48      252.36    123.99 o 
   0   4  25      161.20       32.45    132.73 o 
   1   4  25       77.89       52.14     81.27 o 
   2   4  25      310.17      262.15     93.40 o 
   3   4  25      101.11       -3.28    104.26 o 
   4   4  25      354.66      248.44    120.09 o 
   5   4  25        4.39       56.76    136.33 o 
   6   4  25       32.99      106.35    119.82 o 
   7   4  25       27.04      314.79    219.60 o 
   8   4  25      240.73      152.69    150.49 o 
   9   4  25        1.30      201.22    256.61 o 
  10   4  25       44.48      285.43    150.91 o 
  11   4  25       17.81       53.71    318.06 o 
  12   4  25       21.70      264.35    154.98 o 
  13   4  25        6.29      215.94    156.18 o 
   1   5  25      478.83      505.25    104.80 o 
   2   5  25      107.44      -21.17    114.89 o 
   3   5  25       76.62       26.52    100.11 o 
   4   5  25      106.42      160.64    101.74 o 
   5   5  25       77.83       66.38    174.52 o 
   6   5  25        1.94      -64.84    144.06 o 
   7   5  25       45.47      244.70    174.39 o 
   8   5  25       15.66      394.22    188.93 o 
   9   5  25        8.65      232.60    235.35 o 
  10   5  25      235.84      364.14    144.86 o 
  11   5  25        0.62      279.58    148.00 o 
  12   5  25      165.64      -38.16    157.92 o 
   0   6  25        4.99      -10.70    273.44 o 
   1   6  25       23.88     -112.38    112.38 o 
   2   6  25        7.05      -10.40    113.30 o 
   3   6  25       82.18      250.46    113.43 o 
   4   6  25      386.89       54.29    111.97 o 
   5   6  25       20.53      -17.29    108.95 o 
   6   6  25      124.37      342.08    116.57 o 
   7   6  25       13.10      173.94    165.56 o 
   8   6  25        5.63     -135.56    141.91 o 
   9   6  25        0.10       22.42    188.99 o 
   1   7  25        0.42     -180.57    192.83 o 
   2   7  25       10.73       18.48    177.32 o 
   3   7  25        0.67      105.00    102.15 o 
   4   7  25       52.26       89.12    121.34 o 
   5   7  25       16.24       57.05    137.23 o 
   0   0  26       91.50     -137.47    137.47 o 
   1   0  26      132.21      320.96    116.20 o 
   2   0  26      608.14      414.99    117.60 o 
   3   0  26      147.19      407.82    117.80 o 
   4   0  26     1311.53     1281.90    124.37 o 
   5   0  26      232.72      557.90    126.75 o 
   6   0  26     1838.74     1895.00    159.01 o 
   7   0  26      498.34      512.02    203.65 o 
   8   0  26        5.80       34.20    142.57 o 
   9   0  26        2.90      -80.54    143.89 o 
  10   0  26       49.87       78.58    152.71 o 
  11   0  26      197.05      367.31    199.93 o 
  12   0  26       55.97      140.05    146.24 o 
  13   0  26        0.03      125.43    271.41 o 
  14   0  26      176.27      185.88    147.24 o 
  15   0  26        3.79      203.63    162.00 o 
   1   1  26       82.41      -86.32     86.32 o 
   2   1  26       43.23      229.16     80.48 o 
   3   1  26       26.14      -57.77     81.42 o 
   4   1  26       71.23      131.67    105.67 o 
   5   1  26       55.35      131.84     89.58 o 
   6   1  26       56.62      114.19     89.95 o 
   7   1  26      302.11      196.94     91.05 o 
   8   1  26       50.75        6.02    101.14 o 
   9   1  26       11.26       11.63    103.17 o 
  10   1  26      117.61      189.39    102.38 o 
  11   1  26       13.53      198.30    102.12 o 
  12   1  26       24.71       30.47    103.44 o 
  13   1  26       12.59      -97.30    101.51 o 
  14   1  26       27.63       27.79    139.29 o 
  15   1  26       51.12       31.78    109.66 o 
   0   2  26        4.34      -83.21     92.13 o 
   1   2  26      175.71      371.62     74.63 o 
   2   2  26       84.52      154.37     82.09 o 
   3   2  26       68.68       79.03     84.17 o 
   4   2  26      442.88      448.42     91.48 o 
   5   2  26       31.84       90.61    102.55 o 
   6   2  26      526.31      347.11     90.04 o 
   7   2  26      311.96      208.10     90.18 o 
   8   2  26      326.46      242.72     88.46 o 
   9   2  26       13.86     -127.26    127.26 o 
  10   2  26       34.20      -60.19    131.75 o 
  11   2  26      523.23      745.21    263.23 o 
  12   2  26      111.26      -44.98    132.12 o 
  13   2  26       41.76      303.66    254.19 o 
  14   2  26      130.45       30.39    143.21 o 
   1   3  26       14.37      154.89     74.54 o 
   2   3  26      158.35      107.33     84.19 o 
   3   3  26       74.89       85.89    109.20 o 
   4   3  26      104.25      134.57    106.10 o 
   5   3  26       78.32       10.38    145.25 o 
   6   3  26      134.54       84.93    117.69 o 
   7   3  26      604.57      771.35    316.98 o 
   8   3  26       59.31       95.27    110.31 o 
   9   3  26       58.64      111.92    139.77 o 
  10   3  26       26.58      -39.65    128.38 o 
  11   3  26       52.05        9.39    152.19 o 
  12   3  26       53.03      -61.36    200.06 o 
  13   3  26       22.19     -142.40    164.67 o 
   0   4  26      174.16      149.83    120.11 o 
   1   4  26      284.45      185.74     86.24 o 
   2   4  26       31.31      146.98    105.41 o 
   3   4  26      766.89      664.75    136.02 o 
   4   4  26       60.42      124.74    109.29 o 
   5   4  26      435.70      259.72    122.13 o 
   6   4  26      260.44      558.83    130.47 o 
   7   4  26      167.93      222.42    430.04 o 
   8   4  26       55.82     -100.30    158.60 o 
   9   4  26      145.97      403.33    178.35 o 
  10   4  26      201.50      150.85    150.93 o 
  11   4  26      200.20      156.21    221.19 o 
  12   4  26       44.76      244.03    243.15 o 
   1   5  26       16.65       63.44     95.39 o 
   2   5  26       65.12       34.75    100.27 o 
   3   5  26       57.86      -24.73    105.59 o 
   4   5  26        0.22      -13.91    112.31 o 
   5   5  26        0.43      -22.45    136.79 o 
   6   5  26       70.47     -150.57    150.57 o 
   7   5  26       28.28       56.85    155.61 o 
   8   5  26        0.01      514.97    188.55 o 
   9   5  26       28.88       46.63    215.13 o 
  10   5  26       75.21      440.90    155.03 o 
   0   6  26       20.86       88.84    142.21 o 
   1   6  26       92.47       -8.02    129.24 o 
   2   6  26        0.01       68.97    168.20 o 
   3   6  26      314.49      530.52    120.49 o 
   4   6  26       73.85      124.69    186.18 o 
   5   6  26       89.76      159.73    153.29 o 
   6   6  26      145.75      141.37    118.99 o 
   7   6  26        4.02      316.23    173.50 o 
   1   1  27        0.75       40.68     75.67 o 
   2   1  27      284.24      234.97    101.00 o 
   3   1  27        2.05       57.27     83.20 o 
   4   1  27      107.67       17.08     83.08 o 
   5   1  27       18.76      109.98     92.04 o 
   6   1  27      273.55      340.78     94.20 o 
   7   1  27      194.67      373.71    141.99 o 
   8   1  27     1433.55     1400.97    183.46 o 
   9   1  27       75.01       82.55    105.52 o 
  10   1  27       37.21      165.62    136.43 o 
  11   1  27      173.05      327.58    103.82 o 
  12   1  27        1.23       77.96    105.53 o 
  13   1  27       11.09     -106.62    106.62 o 
   0   2  27      591.34      527.95    135.66 o 
   1   2  27      472.55      521.74     93.08 o 
   2   2  27      169.68      156.91     84.00 o 
   3   2  27       29.71      164.65     85.30 o 
   4   2  27       67.15       -8.65     88.98 o 
   5   2  27       86.43      329.77    160.13 o 
   6   2  27      122.87      525.98    138.79 o 
   7   2  27        2.53      117.17     92.41 o 
   8   2  27       20.42      111.87    129.16 o 
   9   2  27       34.09     -126.80    126.80 o 
  10   2  27        0.05      -51.80    134.31 o 
  11   2  27       19.99       60.54    123.85 o 
  12   2  27       94.54       46.25    135.56 o 
  13   2  27        0.01       -5.30    133.28 o 
   1   3  27       89.23       67.40     85.40 o 
   2   3  27       35.29      161.98     85.36 o 
   3   3  27       81.37      152.86    111.67 o 
   4   3  27       20.02      -30.38    112.05 o 
   5   3  27        5.73       16.15    113.58 o 
   6   3  27      512.28      537.08    118.57 o 
   7   3  27      103.23      -63.91    112.46 o 
   8   3  27      266.07      400.38    125.00 o 
   9   3  27        6.31      -12.03    131.21 o 
  10   3  27        2.03      -12.07    134.26 o 
  11   3  27        1.23      276.48    131.00 o 
  12   3  27       71.14      221.00    135.31 o 
   0   4  27      364.34      354.47    129.44 o 
   1   4  27      222.73       80.91     92.78 o 
   2   4  27       71.71       51.45    100.79 o 
   3   4  27        5.00       66.87    105.95 o 
   4   4  27        0.23      -60.09    137.73 o 
   5   4  27       19.43      -88.48    114.07 o 
   6   4  27      359.50      369.35    117.26 o 
   7   4  27       80.55       -3.19    139.67 o 
   8   4  27        0.79      214.89    352.70 o 
   9   4  27        4.46      194.06    186.70 o 
  10   4  27        0.01      106.17    154.49 o 
   1   5  27       64.13      124.89     97.04 o 
   2   5  27       62.42       57.17     98.53 o 
   3   5  27       17.12     -109.32    109.32 o 
   4   5  27        0.00      111.95    106.41 o 
   5   5  27       70.85      174.37    128.35 o 
   6   5  27       45.03      -25.74    179.23 o 
   7   5  27       11.55       -1.05    227.95 o 
   8   5  27      165.96      633.77    275.20 o 
   0   6  27      166.95       18.06    152.80 o 
   1   6  27        0.14      -39.96    153.47 o 
   2   6  27      173.14      111.37    125.38 o 
   3   6  27        9.11       -2.71    122.32 o 
   4   6  27      280.36       75.10    122.82 o 
   0   0  28      636.34      875.81    142.88 o 
   1   0  28       38.75      -80.05    101.44 o 
   2   0  28        5.79      -52.77    122.53 o 
   3   0  28       44.40      -23.43    127.22 o 
   4   0  28      583.50      946.49    128.65 o 
   5   0  28      121.69      167.71    123.09 o 
   6   0  28       25.31      131.14    141.74 o 
   7   0  28       80.44       91.14    141.80 o 
   8   0  28      436.82      159.81    151.60 o 
   9   0  28       79.03       -5.46    212.14 o 
  10   0  28      182.36      398.10    147.85 o 
  11   0  28       33.57      264.49    152.44 o 
  12   0  28        2.58      -14.06    198.77 o 
   1   1  28       61.13      108.66     76.82 o 
   2   1  28       51.97       65.54     90.66 o 
   3   1  28       15.17      -64.71     88.02 o 
   4   1  28      148.74       71.30     86.64 o 
   5   1  28        5.23       15.42     91.48 o 
   6   1  28       48.15       -0.42     92.27 o 
   7   1  28       16.08      -84.41    102.67 o 
   8   1  28        3.05      -32.36    102.73 o 
   9   1  28       36.52     -116.49    116.49 o 
  10   1  28        0.10      225.60    107.16 o 
  11   1  28       60.94      297.01    107.06 o 
  12   1  28        3.06      -44.89    147.20 o 
   0   2  28      494.53      557.62    102.99 o 
   1   2  28       13.70       90.51     88.57 o 
   2   2  28       20.62       -0.13     85.82 o 
   3   2  28      319.64      282.61    121.08 o 
   4   2  28      136.80      184.57    103.62 o 
   5   2  28      111.27       94.41     94.37 o 
   6   2  28       51.70       69.42     95.40 o 
   7   2  28      101.79      176.70    158.00 o 
   8   2  28       30.03      -18.54    155.99 o 
   9   2  28        6.74       35.08    127.14 o 
  10   2  28       17.28       89.36    139.23 o 
  11   2  28       57.04      135.85    246.75 o 
   1   3  28        0.01       -2.81     89.48 o 
   2   3  28        1.77      144.15     97.14 o 
   3   3  28      142.96      138.57    154.14 o 
   4   3  28      170.98      169.92    113.67 o 
   5   3  28      165.48      263.81    110.69 o 
   6   3  28       44.34      282.69    136.94 o 
   7   3  28       10.01       59.09    113.31 o 
   8   3  28       42.98       39.93    117.86 o 
   9   3  28      125.55      158.42    169.39 o 
  10   3  28      198.64      -61.69    135.26 o 
   0   4  28      362.15      666.25    184.03 o 
   1   4  28       30.13       36.89     96.90 o 
   2   4  28       18.83      -96.57     96.57 o 
   3   4  28      344.81      618.18    103.87 o 
   4   4  28        9.29       88.98    162.98 o 
   5   4  28      492.31      179.48    135.60 o 
   6   4  28        2.08       12.99    121.14 o 
   7   4  28      209.09      356.57    134.15 o 
   8   4  28       16.05      259.40    141.62 o 
   9   4  28       17.64      110.38    134.03 o 
   1   5  28        0.99       82.89    110.05 o 
   2   5  28        3.01      -64.21    131.06 o 
   3   5  28       31.51      -22.35    114.61 o 
   4   5  28        0.57        4.10    108.17 o 
   5   5  28      175.86      171.31    150.62 o 
   6   5  28        0.06      -13.70    245.92 o 
   1   1  29      117.87      117.04     72.58 o 
   2   1  29       13.65      120.14     81.38 o 
   3   1  29        3.93      137.58    121.04 o 
   4   1  29       11.38      -90.52     94.50 o 
   5   1  29       56.10      262.26     97.13 o 
   6   1  29       48.73      297.91    118.91 o 
   7   1  29       73.55      -10.77    107.69 o 
   8   1  29       37.29      -99.78     99.78 o 
   9   1  29       55.45        3.77    109.15 o 
  10   1  29      102.25      460.26    144.82 o 
   0   2  29        1.42      347.55    102.17 o 
   1   2  29       58.07      197.34     72.64 o 
   2   2  29        5.27      110.95     92.86 o 
   3   2  29       50.40        6.76    102.43 o 
   4   2  29       12.71       23.52    102.52 o 
   5   2  29        6.54       35.20     95.63 o 
   6   2  29       97.72      124.48    118.39 o 
   7   2  29      739.12     1191.88    312.43 o 
   8   2  29       56.68      -56.78    138.13 o 
   9   2  29       65.80      237.86    197.37 o 
   1   3  29      116.95      150.74     89.25 o 
   2   3  29       65.59      299.25    132.27 o 
   3   3  29       16.82      -36.01    152.28 o 
   4   3  29       17.21      123.53    116.56 o 
   5   3  29        2.88       66.92    161.20 o 
   6   3  29       30.46      162.04    120.05 o 
   7   3  29      113.35       83.41    134.02 o 
   8   3  29       91.58      146.43    133.50 o 
   0   4  29       34.22      137.18    154.30 o 
   1   4  29        0.89      154.98    101.66 o 
   2   4  29      276.10      197.88    112.20 o 
   3   4  29       14.14       78.44    105.26 o 
   4   4  29      275.81      377.64    137.42 o 
   5   4  29        1.04      -30.98    135.17 o 
   6   4  29        8.74       82.83    171.17 o 
   0   0  30       18.90     -121.44    185.85 o 
   1   0  30      474.23      691.90    112.88 o 
   2   0  30       41.59       18.39    119.67 o 
   3   0  30      146.94      775.97    256.30 o 
   4   0  30        5.49        5.39    126.80 o 
   5   0  30       43.54      -36.75    152.02 o 
   6   0  30      230.35      362.61    320.64 o 
   7   0  30       83.76      135.46    156.12 o 
   8   0  30      173.59      120.69    325.25 o 
   1   1  30        0.72       37.54     74.48 o 
   2   1  30       63.42      -30.90     86.87 o 
   3   1  30        0.73       71.25    133.96 o 
   4   1  30       39.52      -55.99     98.49 o 
   5   1  30       77.80      -20.15     97.71 o 
   6   1  30       44.80       95.79    108.30 o 
   7   1  30        3.87      191.52    120.38 o 
   8   1  30       11.45       -8.68    361.49 o 
   0   2  30      122.20      171.42    137.94 o 
   1   2  30      486.49      402.92     77.08 o 
   2   2  30       20.84       84.18     89.46 o 
   3   2  30       38.54      185.12    115.97 o 
   4   2  30        1.40       14.07    101.17 o 
   5   2  30       88.20      -82.23    120.19 o 
   6   2  30       64.82       -0.79    117.81 o 
   7   2  30      216.66      433.84    141.96 o 
   1   3  30        5.77        0.74    146.50 o 
   2   3  30       18.83      236.74    110.74 o 
   3   3  30        0.40      152.69    127.25 o 
   4   3  30        7.72      194.85    120.90 o 
   5   3  30       61.10      102.57    172.98 o 
   0   4  30       16.02      -65.88    168.15 o 
   1   4  30      636.93      872.97    110.97 o 
   1   1  31      115.95      122.89    109.52 o 
   2   1  31       92.43       57.79     83.98 o 
   3   1  31       81.10      124.81     90.73 o 
   4   1  31       50.90      240.44    107.94 o 
   5   1  31       24.77      -65.25    101.48 o 
   0   2  31       18.41       23.96    107.69 o 
   1   2  31        6.24      230.64     87.89 o 
   2   2  31       37.56       46.83     86.60 o 
   3   2  31      175.22      126.21     95.99 o 
   4   2  31      186.08      594.11    178.37 o 
                                                 
